# Supplementary material for: Transcription factor binding sites are frequently under accelerated evolution in primates
Source: Nat Commun. 2023 Feb 11;14:783. doi: 10.1038/s41467-023-36421-3 (PMC9922303; doi:10.1038/s41467-023-36421-3)
Supplement: Supplementary file 5 — Supplementary Date 2 [file 41467_2023_36421_MOESM5_ESM.xlsx]

## Sheet: Bonferroni-corrected 7 groups
	ID	Description	GeneRatio	BgRatio	pvalue	p.adjust	qvalue	Count	fold	gobp_sim[, 8]
1	GO:0030900	forebrain development	149/3379	372/15721	1.95891e-16	1.20924e-12	9.67291e-13	149	1.86353	FEZ1/SHH/RAPGEF2/SKI/C21orf91/SRC/GRIN1/TACC3/TACC1/ETS1/TYROBP/FGF13/SUN1/RARA/RARB/NFIB/TNR/CNP/DRD1/LHX6/LHX5/SYNE2/PHACTR1/AVPR2/CRH/FEZF2/GDPD5/UBB/FGFR2/FGFR1/ALDH1A3/DCT/HES1/GBX2/PITX2/FOXP2/CXCL12/ARHGAP11B/LRP6/SLITRK5/NCOA1/SATB2/RTN4/BMP4/BMP2/CHD7/CHD5/ATP2B4/NKX2-6/GLI3/SLC6A3/GLI2/PLCB1/CSF1R/NEUROD6/SOX2/SOX1/GNG12/NOG/CXCR4/NPY/DISC1/DLC1/CDK5R1/NEUROG3/LMX1A/OTX2/NR2F2/FAT4/EGFR…
2	GO:0001503	ossification	144/3379	367/15721	4.79086e-15	2.9574e-11	1.0689e-11	144	1.82553	COL13A1/JAG1/EIF2AK3/PBX1/SHH/MMP14/SKI/LGR4/SP3/SP7/BMP2K/TNFSF11/TP63/CER1/IGF2/SUCO/IGF1/PTK2/SYNCRIP/SUFU/ZHX3/MSX2/FGF18/SUN1/PTK2B/GJA1/TNC/CSGALNACT1/TPM4/HDAC4/CEBPD/BCOR/COMP/LOX/FGFR3/FGFR2/THRA/CDH11/COL6A1/CHSY1/SND1/SHOX2/PPARGC1B/COL1A1/COL1A2/NIPBL/RRAS2/FSTL3/TNFRSF11A/KL/LRP5/CTHRC1/SFRP1/PENK/CHRDL1/MN1/FOXC1/SATB2/NPPC/OSR1/TAC1/BMP7/BMP6/BMP5/BMP4/BMP2/BMP1/MMP2/ATP2B1/ACVR2B/…
3	GO:0061564	axon development	182/3379	500/15721	6.51477e-15	4.02157e-11	1.0689e-11	182	1.69353	DPYSL2/UNC5B/UNC5D/FEZ1/FEZ2/JUN/SHH/AGRN/BOC/SRC/LRTM2/LRTM1/TRIM32/NTNG1/PTK2/GAB1/GRIN1/AUTS2/CNTN4/FGF13/ETV1/CNR1/SLIT3/ALCAM/PRKCA/PARD3/ADCY1/NFIB/TNC/TNR/CNP/LHX4/APOA1/DRGX/TIAM1/SIPA1L1/FEZF2/AMIGO1/FGFR2/GAP43/CDH11/NRXN1/NRXN3/SHOX2/FSTL4/GBX2/STK11/RAP1GAP/NPTX1/BDNF/CXCL12/UST/PIK3CD/PIK3CB/PTPRZ1/SLITRK1/SLITRK5/LINGO1/BAIAP2/EPHA4/EPHA3/PIK3R1/FOXD1/VCL/RTN4/BMP7/PHOX2B/NPTN/TRIO/…
4	GO:0001667	ameboidal-type cell migration	139/3379	370/15721	7.35537e-13	4.54047e-09	4.03556e-10	139	1.74785	AGTR2/JUN/AGO2/SHH/PKN2/FBXW7/SP1/SRC/KDR/LGALS8/CER1/APOH/PTK2/KIT/ETS1/ENPP2/FGF19/FGF18/PTK2B/PRKCE/PRKCA/FGF2/FGF4/ADTRP/MAP2K5/APOA1/HDAC9/EDN1/EDN3/BMPER/FGFR1/CLEC14A/DCN/CDH13/APPL2/ARF6/GBX2/CXCL13/PITX2/FOXP1/MET/ARSB/RTN4/TAC1/BMP7/PHOX2B/BMP4/HMGB1/ACVR1B/PLCG1/TMSB4X/EVL/WASF2/SOX8/PFN2/ACVRL1/ARID5B/FER/GDNF/DOCK5/SASH1/PDGFB/GATA3/FN1/NR2F2/PPARG/PPARD/CRB2/CENPV/DAB2IP/CORO1C/ITGB…
5	GO:0090287	regulation of cellular response to growth factor stimulus	102/3379	256/15721	1.63362e-11	1.00843e-07	5.76187e-09	102	1.85375	AGTR2/CREBBP/SKI/RASL11B/ONECUT1/SORL1/CER1/MSX2/HTRA3/HTRA4/FGF18/PRKCB/PRDM14/PRDM16/CDKN1C/ADAMTSL2/CDKN2B/FGF2/FGF4/DAB2/BMPER/LOX/UBB/UBC/BAMBI/FGFR1/DCN/HES1/FSTL1/FSTL3/LRG1/CXCL13/STK11/ARNT/SFRP1/ZNF703/SNX6/PCSK6/CHRDL1/FOXD1/BMP4/NPTN/FZD1/SULF1/SULF2/SKOR1/SKOR2/ACVRL1/NOG/FAM20C/LTBP4/LTBP1/OTX2/TGFB3/DLL1/GATA4/GATA3/CRB2/DAB2IP/LDLRAD4/XDH/VEGFA/CAV1/FBN1/GREM1/TMEM204/DAND5/RBPMS2…
6	GO:0050769	positive regulation of neurogenesis	156/3379	450/15721	4.70122e-11	2.90206e-07	1.2218e-08	156	1.61289	ITSN2/DPYSL3/FEZ1/SHH/RAPGEF2/FBXO31/C21orf91/TRIM32/KIT/PCP4/FGF20/ECT2/CNTN1/EEF2K/ETV5/SHANK2/CNR1/PTK2B/RARA/RARB/RIMS2/RIMS1/HDAC2/CRX/ZMYND8/TIAM1/LIF/TENM4/FEZF2/AMIGO1/GDPD5/FGFR1/DCT/HES1/SHOX2/LYN/NIPBL/STK11/FOXO6/BDNF/CXCL12/IL1RAPL1/PTPRZ1/SLITRK1/BAIAP2/EPHA4/EPHA3/ARSB/NCOA1/MME/MMD/SH3GL3/BRINP2/BMP7/BMP6/PHOX2B/BMP5/BMP4/BMP2/NPTN/MYB/NKX2-2/FZD1/GLI3/GLI2/DNMT3B/NGF/NLGN1/IRX3/S…
7	GO:0061448	connective tissue development	99/3379	255/15721	1.82405e-10	1.12598e-06	4.27395e-08	99	1.80629	EIF2AK3/SORL1/CER1/MSX2/FGF18/MEX3C/RARA/RARB/NFIB/FGF2/FGF4/CSGALNACT1/COL14A1/EDN1/COMP/LOX/UBB/FGFR3/FGFR1/THRA/COL6A2/COL6A1/COL6A3/CHSY1/SHOX2/COL1A1/AACS/MAF/LRP5/LRP6/FOXD1/SATB2/NPPC/OSR1/HMGA2/BMP7/BMP6/BMP5/BMP4/BMP2/BMP1/VIT/GLI3/GLI2/COL21A1/SULF1/SULF2/ZNF516/SOX8/SOX6/SOX5/GDF6/ACVRL1/NOG/ARID5B/TBL1XR1/LTBP3/COL20A1/TGFBI/PDGFB/PDGFD/PPARD/WNT7B/FTO/ITGB8/HAND2/HAND1/PKDCC/GNAS/GRE…
8	GO:0021953	central nervous system neuron differentiation	76/3379	183/15721	6.65094e-10	4.10563e-06	1.15591e-07	76	1.93221	UNC5D/SHH/RAPGEF2/C21orf91/GRID2/PTK2/SUFU/OLIG3/TBX20/NFIB/DRD1/LHX6/LHX5/LHX4/FEZF2/GDPD5/UBB/FGFR2/CDH11/HES1/GBX2/FOXN4/LRP6/MDGA1/EPHA4/SFRP1/SATB2/PHOX2B/PHOX2A/CHD5/NKX2-2/FZD1/GLI3/GLI2/CSF1R/CBLN1/SOX1/SOX4/ABT1/NPY/DISC1/LMX1A/PTCH1/ISL2/ZSWIM6/NTRK2/OPHN1/HERC1/NRP2/ADARB1/ZEB2/SALL3/ROBO2/ROBO1/PROX1/SZT2/LMO4/WNT5A/NR2E1/RORA/NFE2L1/DCLK2/DCLK1/ID4/KNDC1/INHBA/CLN8/HPRT1/PAX7/NKX6-1/…
9	GO:0090092	regulation of transmembrane receptor protein serine/threonine kinase signaling pathway	88/3379	223/15721	7.0939e-10	4.37907e-06	1.16763e-07	88	1.83599	CREBBP/SHH/SKI/RASL11B/ONECUT1/SORL1/CER1/MSX2/HTRA3/HTRA4/TBX20/PRDM16/CDKN1C/ADAMTSL2/CDKN2B/DAB2/ZC3H3/BMPER/LOX/UBB/UBC/BAMBI/HES1/FSTL1/FSTL3/LRG1/STK11/SFRP1/ZNF703/SNX6/PCSK6/CHRDL1/FOXD1/BMP7/BMP6/BMP5/BMP4/BMP2/ACVR1B/ACVR2B/FZD1/SULF1/SKOR1/SKOR2/GDF1/GDF6/ACVRL1/NOG/LTBP4/LTBP1/TGFB3/GATA4/CRB2/LDLRAD4/CAV1/FBN1/GREM1/DAND5/RBPMS2/ZEB1/MAGI2/FBXL15/VASN/CITED1/CITED2/WNT5A/DNM2/FERMT1/…
10	GO:0050808	synapse organization	135/3379	389/15721	8.82656e-10	5.44864e-06	1.34734e-07	135	1.61464	CACNA2D2/AGRN/IL1RAP/SRCIN1/GRID2/LRTM2/LRTM1/NTNG1/PTK2/GRIN1/IGF1R/SDK1/SDK2/EEF2K/ETV5/SHANK2/NFIA/TNC/TNR/DRD1/C1QL1/ZMYND8/SYNPO/TIAM1/SIPA1L1/AMIGO1/LRRTM1/LRRTM2/GAP43/NRXN1/NRXN2/SNCB/MTMR2/GRIN2B/PICK1/ARF6/SEZ6/UTRN/BDNF/IL1RAPL1/SLITRK1/SLITRK5/LINGO2/BAIAP2/MDGA1/EPHA4/MUSK/TANC1/NPTN/YWHAZ/FZD1/F2R/NLGN1/WASF2/WASF3/CBLN1/AFG3L2/PFN2/DISC1/CDK5R1/LMX1A/ASIC2/DLG1/GDNF/WNT7B/DAB2IP/IG…
11	GO:0150063	visual system development	125/3379	353/15721	9.00428e-10	5.55834e-06	1.34734e-07	125	1.64751	RDH10/JUN/JAG1/SHH/SKI/BFSP2/BFSP1/SP3/BCAR3/RP1L1/PRDM1/AHI1/SDK1/SDK2/GJA1/GJA8/FREM2/BLOC1S3/CDKN1C/RARA/RARB/DIO3/MTNR1B/HDAC2/TULP1/TUB/MAB21L1/MFAP2/SIPA1L3/THRB/ALDH1A3/NIPBL/PITX2/FOXP2/MAF/MAX/FOXN4/CELF4/FOXL2/LRP5/LRP6/FOXF2/RPE65/CHRDL1/FOXC1/BMP7/BMP6/BMP4/CHD7/ATP2B4/ATP2B1/ACVR2B/VIM/GLI3/IRX5/SOX2/SOX1/SOX8/ACVRL1/CC2D2A/DLG1/DLL1/PDE6A/MEIS2/MEIS1/PKNOX1/GATA3/EGFR/WNT7B/TSPAN12/…
12	GO:0048638	regulation of developmental growth	114/3379	316/15721	1.43879e-09	8.88162e-06	2.02988e-07	114	1.67846	ITSN2/DPYSL2/CACNA2D2/DUSP6/AGRN/IGF2/IGF1/PTK2/RAG2/FGF20/FGF13/TBX20/GJA1/GAMT/PRKDC/FGF2/RIMS2/RIMS1/TNR/DIO3/EDN1/FGFR3/FGFR2/FGFR1/NIPBL/FSTL4/FOXS1/BCL2L11/BDNF/CXCL12/MUSK/SFRP1/FOXC1/NPPC/CAPN3/RTN4/BMP4/CHD7/SLC6A3/PLCB1/NGF/AFG3L2/ZFPM2/EZR/NOG/CXCR4/AKAP6/DISC1/CDK5R1/RIPK1/PTCH1/DLL1/MEIS1/FN1/PPARA/PPARD/FTO/TBX5/SYT17/ISLR2/GAL/VEGFA/POU3F2/SYT4/SYT2/SYT1/JARID2/TLL2/PRL/PROX1/NKD1/…
13	GO:0010463	mesenchymal cell proliferation	28/3379	44/15721	1.92986e-09	1.1913e-05	2.50775e-07	28	2.96072	SHH/NFIB/FGF4/FGFR2/FGFR1/SHOX2/FOXP2/LRP5/FOXF1/OSR1/BMP7/BMP4/BMP2/IRS2/PDGFA/FAT4/HAND2/TBX1/VEGFA/ZEB1/PTN/LMNA/WNT5A/SIX2/WNT11/PHF14/CTNNB1/TGFBR2
14	GO:0060840	artery development	44/3379	87/15721	1.98678e-09	1.22644e-05	2.51552e-07	44	2.35302	JAG1/SHH/SUFU/PRICKLE1/PRDM1/ZMIZ1/GJA5/COMP/LOX/HES1/HEY1/FOXF1/FOXC1/BMP4/CHD7/ACVR2B/GLI3/SOX4/PDE2A/ACVRL1/NOG/LTBP1/COL3A1/HAND2/TBX1/VEGFA/LOXL1/EYA1/LDLR/PLXND1/ADAMTS9/ROBO2/ROBO1/PROX1/EFNB2/DNM2/WNT11/MYLK/SEC24B/ARID2/NOTCH3/MYH10/SMAD6/SMAD7
15	GO:0001649	osteoblast differentiation	80/3379	201/15721	2.61614e-09	1.61494e-05	3.07576e-07	80	1.85177	JAG1/SHH/SKI/LGR4/SP7/TP63/IGF2/SUCO/IGF1/PTK2/SYNCRIP/SUFU/ZHX3/MSX2/GJA1/TNC/TPM4/HDAC4/CEBPD/LOX/FGFR2/COL6A1/SND1/SHOX2/COL1A1/RRAS2/LRP5/CTHRC1/SFRP1/PENK/SATB2/NPPC/BMP7/BMP6/BMP4/BMP2/ACVR2B/FZD1/GLI3/GLI2/SOX2/SOX8/NOG/FAM20C/PTCH1/WNT7B/IL6ST/HAND2/HSD17B4/GNAS/GREM1/SNAI2/SMOC1/CBFB/TWIST2/TWIST1/CITED1/HGF/AXIN2/LEF1/WNT11/TMEM64/RORB/RASSF2/ID2/ID4/WNT4/VCAN/PDLIM7/SOX11/MRC2/RSPO2/WW…
16	GO:0048588	developmental cell growth	85/3379	218/15721	2.73153e-09	1.68617e-05	3.13674e-07	85	1.81407	ITSN2/DPYSL2/AGTR2/EIF2AK4/IGF1/AUTS2/FGF13/SLIT3/ALCAM/MEX3C/RIMS2/RIMS1/TNR/TIAM1/EDN1/POSTN/FSTL4/STK11/BDNF/CXCL12/FOXL2/SH3GL2/VCL/RTN4/ADRA1A/NGF/CXCR4/AKAP6/DISC1/CDK5R1/GATA4/FN1/PPARA/ITGB1/ITGA4/SYT17/ISLR2/NRP2/GAL/VEGFA/LLPH/SYT4/SYT2/SYT1/FLRT1/ZEB2/DVL1/PLXNA1/SORBS2/WNT5A/EFNA5/DNM2/LIMK1/YY1/OLFM1/NTN1/DCLK1/BARHL2/PTPRS/CTTN/PAK1/RGS2/GSK3B/CYFIP1/UNC13A/CTDP1/SEMA5A/SEMA5B/CDH4/…
17	GO:0060560	developmental growth involved in morphogenesis	88/3379	229/15721	3.34056e-09	2.06213e-05	3.66563e-07	88	1.78788	ITSN2/DPYSL2/RDH10/EIF2AK4/SHH/AUTS2/FGF13/SLIT3/ALCAM/TNC/RIMS2/RIMS1/TNR/TIAM1/POSTN/FGFR2/FSTL4/STK11/BDNF/CXCL12/LRP6/SFRP1/SH3GL2/VCL/RTN4/BMP4/NGF/CXCR4/DISC1/CDK5R1/FN1/MED12/WNT7B/ITGB1/ITGA4/SYT17/ISLR2/NRP2/GAL/VEGFA/LLPH/SYT4/SYT2/SYT1/FLRT1/ZEB2/MAGI2/DVL1/PLXNA1/NKD1/WNT5A/EFNA5/DNM2/WNT11/LIMK1/OLFM1/NTN1/DCLK1/BARHL2/PTPRS/CTTN/PAK1/KIF26B/GSK3B/CYFIP1/UNC13A/FMN1/SEMA5A/SEMA5B/CDH…
18	GO:2000147	positive regulation of cell motility	158/3379	483/15721	4.28731e-09	2.64656e-05	4.60224e-07	158	1.52196	JUN/AGO2/MMP14/RAPGEF2/FBXO31/SP1/ONECUT1/DYSF/SRC/TRIM32/KDR/TNFSF18/IGF1/PTK2/PPP3CA/GAB1/KIT/ETS1/IGF1R/PLAU/ENPP2/FGF18/PTK2B/PRKCE/PRKCA/PRDM14/GAS6/FGF2/SWAP70/DRD1/DAB2/SYNE2/HDAC4/HDAC9/IL1R1/TIAM1/EDN1/EDN2/EDN3/AIF1/F2RL1/POSTN/FGFR1/CDH13/PREX1/LYN/COL1A1/NIPBL/RRAS2/F3/ARF6/DEFB1/CXCL13/FOXP1/CXCL12/PIK3CD/MET/PIK3R1/ZNF703/FOXF1/NEDD9/RTN4/TAC1/BMP7/BMP4/BMP2/LAMC2/HMGB1/ACVR1B/PLCG1…
19	GO:0071559	response to transforming growth factor beta	89/3379	237/15721	1.01079e-08	6.23963e-05	8.45964e-07	89	1.74716	CREBBP/JUN/SKI/RASL11B/MAP3K7/ONECUT1/SRC/PTK2/HTRA3/HTRA4/PARD3/PRDM16/CDKN1C/ADAMTSL2/CDKN2B/DAB2/HDAC2/EDN1/POSTN/LOX/UBB/UBC/BAMBI/FGFR2/ZFYVE9/COL1A1/COL1A2/APPL2/LRG1/STK11/SFRP1/ZNF703/PENK/SNX6/ACVR1B/ACVR2B/SKOR1/SKOR2/SOX6/SOX5/PDE2A/PDE3A/ACVRL1/LTBP4/LTBP3/LTBP1/TGFB3/F11R/PDGFD/COL3A1/ITGB5/LDLRAD4/NR3C1/CAV1/FBN1/DAND5/ZEB1/VASN/CITED1/CITED2/WNT5A/DNM2/FERMT1/LRRC32/PMEPA1/PPM1A/EP…
20	GO:0022604	regulation of cell morphogenesis	151/3379	465/15721	1.63081e-08	0.00010067	1.27564e-06	151	1.51083	ITSN2/DPYSL2/RAPGEF2/SRCIN1/FBXO31/SRC/ATP10A/KDR/PTK2/PPP3CA/RAP2A/KIT/GRIN1/ENPP2/FGF13/EEF2K/SHROOM3/PTK2B/HECW1/GAS2/FGD4/FGD5/RIMS2/RIMS1/TNR/APOA1/TIAM1/PARVA/PARVB/SIPA1L1/FEZF2/AMIGO1/POSTN/CAMSAP1/BAMBI/BRWD3/PREX1/SHOX2/TRIOBP/CDC42EP4/CDC42EP3/FSTL4/STK11/BDNF/CXCL12/UST/IL1RAPL1/SLITRK1/LINGO1/BAIAP2/EPHA4/NEDD9/RTN4/SARM1/LZTS1/CSF1R/NGF/NLGN1/WASF3/EZR/SH3KBP1/CXCR4/DISC1/DLC1/CDK5R…
21	GO:0030278	regulation of ossification	72/3379	181/15721	1.65336e-08	0.000102062	1.27564e-06	72	1.85074	JAG1/PBX1/SKI/BMP2K/TP63/SUCO/IGF1/PTK2/SUFU/ZHX3/MSX2/PTK2B/GJA1/HDAC4/CEBPD/BCOR/COMP/FGFR2/CHSY1/NIPBL/KL/LRP5/CTHRC1/SFRP1/NPPC/OSR1/TAC1/BMP7/BMP6/BMP4/BMP2/ATP2B1/ACVR2B/GLI3/NOG/FAM20C/LTBP3/TGFB3/PTCH1/WNT7B/IL6ST/HAND2/EGR2/PKDCC/GNAS/GREM1/SNAI2/DHRS3/SMOC1/SLC8A1/TWIST2/TWIST1/CITED1/PTGER4/PTN/HGF/WNT5A/SIX2/AXIN2/MAPK1/TMEM64/RORB/RASSF2/ID2/WNT4/PDLIM7/MAPK14/SOX11/CTNNB1/SMAD3/SMAD…
22	GO:0060562	epithelial tube morphogenesis	111/3379	319/15721	2.34148e-08	0.000144539	1.70029e-06	111	1.61892	AGTR2/ADAMTS16/RDH10/PBX1/SHH/MMP14/SKI/LGR4/GZF1/TRIM71/SRC/SUFU/PRICKLE1/MSX2/AHI1/ZIC3/SHROOM3/ETV5/TBX20/GJA1/RARA/TNC/FGF2/EDN1/MTSS1/FGFR2/HES1/GBX2/FOXP1/FOXN4/NRARP/MET/LRP5/LRP6/CTHRC1/EPHA4/SFRP1/FOXF1/FOXD1/GREB1L/OSR1/BMP7/BMP5/BMP4/BMP2/FZD1/GLI3/GLI2/CSF1R/IRX1/IRX3/SOX8/SOX4/ACVRL1/CC2D2A/NOG/CXCR4/DLC1/PODXL/PTCH1/DLG1/GDNF/DLL1/GATA4/GATA3/FAT4/MED12/HAND2/HAND1/TBX1/TBX6/TBX3/VE…
23	GO:0045667	regulation of osteoblast differentiation	48/3379	108/15721	7.52761e-08	0.000464679	4.95607e-06	48	2.0678	JAG1/SKI/TP63/SUCO/IGF1/PTK2/SUFU/ZHX3/MSX2/HDAC4/CEBPD/FGFR2/LRP5/CTHRC1/SFRP1/NPPC/BMP7/BMP6/BMP4/BMP2/ACVR2B/GLI3/NOG/FAM20C/PTCH1/WNT7B/IL6ST/HAND2/GNAS/GREM1/SNAI2/SMOC1/TWIST2/TWIST1/CITED1/HGF/AXIN2/TMEM64/RORB/RASSF2/ID2/WNT4/PDLIM7/SOX11/CTNNB1/SMAD3/SMAD6/SMAD5
24	GO:0007389	pattern specification process	139/3379	433/15721	1.30691e-07	0.000806753	8.16881e-06	139	1.49355	PBX3/PBX1/SHH/SKI/SP8/MLLT3/TP63/CER1/SUFU/CELSR2/MSX2/AHI1/CYP26B1/ZIC3/ZIC1/ATP6AP2/SHROOM3/TBX20/TBX18/GJA1/PRKDC/BCOR/FEZF2/EDN1/FGFR2/FGFR1/CHSY1/HES1/HES4/HES7/HEY1/MDFI/GBX2/PITX2/FOXN4/NRARP/LRP5/LRP6/SFRP1/FOXF1/PCSK6/FOXD1/FOXC1/SATB2/FOXA2/OSR1/BMP7/BMP5/BMP4/BMP2/ACVR1B/ACVR2B/NKX2-2/GLI3/GLI2/DISP1/ASPH/IRX1/IRX3/SOX1/ACVRL1/CC2D2A/NOG/OTX2/PTCH1/GDNF/TMEM107/DLL1/DLL3/WLS/GATA4/NR2F…
25	GO:0031346	positive regulation of cell projection organization	119/3379	358/15721	1.33646e-07	0.000824994	8.2491e-06	119	1.54652	ITSN2/DPYSL3/FEZ1/DZIP1/RAPGEF2/AGRN/FBXO31/C21orf91/SRC/KIT/ENPP2/AUTS2/CNTN1/EEF2K/SHANK2/CNR1/PTK2B/RIMS2/RIMS1/HDAC4/ZMYND8/TIAM1/TENM2/AMIGO1/F2RL1/FGFR1/SHOX2/LYN/DYNLL1/CDC42EP4/CDC42EP3/STK11/FSCN1/FOXO6/BDNF/CXCL12/IL1RAPL1/SLITRK1/BAIAP2/EPHA4/EPHA3/ARSB/BMP7/BMP5/NPTN/FAM98A/FNBP1L/FZD1/NGF/NLGN1/WASF2/CXCR4/DISC1/TGFB3/ATF1/FN1/DAB2IP/CORO1C/NTRK2/SYT17/ISLR2/KCTD17/VEGFA/CRTC1/LLPH/S…
26	GO:0099177	regulation of trans-synaptic signaling	137/3379	426/15721	1.42878e-07	0.000881987	8.50686e-06	137	1.49625	CACNA2D2/BCR/EIF2AK4/RAPGEF2/HTR2A/GRID2/GRID1/SRC/NTNG1/GRIK4/PPP3CA/KIT/GRIN1/PLAT/TYROBP/FGF14/CNTN4/GRM4/GRM7/SHANK2/CNR1/PTK2B/PRKCB/PRKCE/RARA/ADCY1/ADCY8/RIMS2/RIMS1/TNR/DRD1/CRH/ZMYND8/SYNPO/SIPA1L1/EDN1/LRRTM1/LRRTM2/CDH11/NRXN1/MTMR2/GRIN2A/GRIN2B/PICK1/NPTX1/BDNF/CELF4/CNTNAP4/BAIAP2/EPHA4/MME/TAC1/NPTN/PLCG1/PLCB4/PLCB1/RNF19A/LZTS1/F2R/ADRA1A/NGF/NLGN1/PLCL2/CBLN1/PFN2/TSHZ3/DISC1/CP…
27	GO:0010632	regulation of epithelial cell migration	77/3379	208/15721	1.93898e-07	0.00119693	1.09124e-05	77	1.72234	AGTR2/JUN/FBXW7/SP1/SRC/KDR/APOH/PTK2/ETS1/ENPP2/FGF18/PTK2B/PRKCE/PRKCA/FGF2/FGF4/MAP2K5/HDAC9/EDN1/BMPER/FGFR1/DCN/ARF6/CXCL13/FOXP1/MET/ARSB/RTN4/TAC1/BMP4/HMGB1/PLCG1/TMSB4X/EVL/PFN2/ACVRL1/DOCK5/SASH1/PDGFB/GATA3/NR2F2/PPARG/DAB2IP/CORO1C/NRP2/VEGFA/AMOTL1/EMC10/STARD13/SMOC2/VASH1/ADAMTS9/ANGPT2/ANGPT1/PROX1/PTN/WNT5A/NR2E1/SPRED1/HAS2/PRCP/PPM1F/SH3BP1/PTPRM/PTPRG/SCARB1/ATOH8/RREB1/ANXA1/…
28	GO:0016202	regulation of striated muscle tissue development	53/3379	127/15721	2.03881e-07	0.00125856	1.11861e-05	53	1.94162	SHH/IGF1/FGF20/CYP26B1/TBX20/GJA1/FGF2/HDAC4/HDAC9/EDN1/LOX/FGFR2/FGFR1/SHOX2/BMP4/BMP2/FZD7/SOX6/ZFPM2/NOG/AKAP6/RIPK1/LMOD3/DLL1/MEIS1/PPARA/CENPF/NRG1/TBX1/TBX5/GREM1/NR1D2/JARID2/TLL2/TWIST1/EFNB2/LEF1/MAPK1/JPH2/MYOG/YY1/PAK1/RGS2/CREB1/MAPK14/SOX17/CTDP1/CDON/CTNNB1/SMAD4/SMAD3/TGFBR2/TGFBR3
29	GO:0010464	regulation of mesenchymal cell proliferation	21/3379	33/15721	2.09346e-07	0.00129229	1.13596e-05	21	2.96072	SHH/NFIB/FGFR2/FGFR1/SHOX2/FOXP2/LRP5/FOXF1/BMP4/IRS2/PDGFA/TBX1/VEGFA/ZEB1/PTN/LMNA/WNT5A/WNT11/PHF14/CTNNB1/TGFBR2
30	GO:0050804	modulation of chemical synaptic transmission	136/3379	425/15721	2.18733e-07	0.00135024	1.174e-05	136	1.48882	CACNA2D2/BCR/EIF2AK4/RAPGEF2/HTR2A/GRID2/GRID1/SRC/NTNG1/GRIK4/PPP3CA/KIT/GRIN1/PLAT/TYROBP/FGF14/CNTN4/GRM4/GRM7/SHANK2/CNR1/PTK2B/PRKCB/PRKCE/RARA/ADCY1/ADCY8/RIMS2/RIMS1/TNR/DRD1/CRH/ZMYND8/SYNPO/SIPA1L1/EDN1/LRRTM1/LRRTM2/CDH11/NRXN1/MTMR2/GRIN2A/GRIN2B/PICK1/NPTX1/BDNF/CELF4/CNTNAP4/BAIAP2/EPHA4/MME/TAC1/NPTN/PLCG1/PLCB4/PLCB1/RNF19A/LZTS1/F2R/ADRA1A/NGF/NLGN1/PLCL2/CBLN1/PFN2/TSHZ3/DISC1/CP…
31	GO:0035051	cardiocyte differentiation	57/3379	142/15721	3.47989e-07	0.00214813	1.72412e-05	57	1.86758	CXADR/AGTR2/JAG1/NEBL/MYBPC2/IGF1/PRICKLE1/RARA/RARB/TENM4/EDN1/HES1/PITX2/BMP7/BMP4/BMP2/NKX2-6/FZD7/ADRA1A/SOX6/AKAP6/DLL1/GATA4/PPARA/EGFR/IGSF22/ITGB1/NRG1/HAND2/TBX5/TBX3/VEGFA/GREM1/SLC8A1/SIK1/TWIST1/PROX1/LMNA/SORBS2/EFNB2/MAPK1/MEF2A/YY1/ALPK2/PAK1/RXRA/FHOD3/RGS2/SOX17/MYOM2/MYOM3/CTDP1/SEMA3C/MYH10/SMAD4/TGFBR3/SPRY1
32	GO:0198738	cell-cell signaling by wnt	153/3379	495/15721	4.31885e-07	0.00266603	2.05058e-05	153	1.43806	AGO2/SHH/SKI/LGR4/MAP3K7/FBXW4/SRC/MLLT3/TMEM170B/PPP3CA/PRICKLE2/PRICKLE1/CELSR2/GRK5/ATP6AP2/TBX18/DEPDC1B/DAAM1/HECW1/DAB2/CPE/CPZ/TIAM1/APCDD1/UBB/UBC/BAMBI/FGFR2/CSNK1A1L/COL1A1/MDFI/STK11/RBX1/FOXO1/NRARP/FOXL1/MET/LRP5/LRP6/CTHRC1/SFRP1/ZNF703/CCND1/BMP2/BCL7B/PLCG2/FZD1/FZD7/CDK14/GLI3/PLCB1/SULF1/SULF2/SOX2/SOX4/SIAH2/CCDC88C/NOG/MDFIC/DISC1/TBL1XR1/NXN/PDE6A/WLS/GATA3/RNF213/RNF220/MED1…
33	GO:1901861	regulation of muscle tissue development	53/3379	130/15721	4.96909e-07	0.00306742	2.3148e-05	53	1.89681	SHH/IGF1/FGF20/CYP26B1/TBX20/GJA1/FGF2/HDAC4/HDAC9/EDN1/LOX/FGFR2/FGFR1/SHOX2/BMP4/BMP2/FZD7/SOX6/ZFPM2/NOG/AKAP6/RIPK1/LMOD3/DLL1/MEIS1/PPARA/CENPF/NRG1/TBX1/TBX5/GREM1/NR1D2/JARID2/TLL2/TWIST1/EFNB2/LEF1/MAPK1/JPH2/MYOG/YY1/PAK1/RGS2/CREB1/MAPK14/SOX17/CTDP1/CDON/CTNNB1/SMAD4/SMAD3/TGFBR2/TGFBR3
34	GO:0098727	maintenance of cell number	61/3379	157/15721	5.26886e-07	0.00325247	2.4315e-05	61	1.80768	JAG1/PBX1/MMP24/SKI/TP63/IGF1/KIT/ZIC3/PRDM14/PRDM16/FGF2/FGF4/FANCC/LIF/HES1/NIPBL/POU5F1/FOXP1/FOXO1/SFRP1/NCOA3/HMGA2/BMP7/FZD7/ESRRB/CNOT2/SOX2/SOX4/NOG/ZC3H13/ELAVL1/DLL1/MED15/MED12/MED10/MED30/IGF2BP1/TBX3/SALL4/ZNF322/POLR2D/POLR2E/METTL3/FUT10/PROX1/PTN/NANOS2/FANCD2/NR2E1/SIX2/KDM4C/EZH2/SS18/TRIM8/CDH2/CTNNB1/ZFP36L2/SMAD2/SMAD4/KLF10/MCPH1
35	GO:0050673	epithelial cell proliferation	118/3379	364/15721	6.56944e-07	0.00405531	2.84554e-05	118	1.50825	JUN/SHH/MMP14/LGR4/FBXW7/SRSF6/SP1/DYSF/KDR/TNFSF11/TP63/TGFA/APOH/IGF1/KIT/GJA1/PRKCA/PRKDC/CDKN1C/CDKN2B/NFIB/FGF2/MAP2K5/APOA1/CYP7B1/MTSS1/BMPER/NUPR1/FGFR2/FGFR1/CDH13/HES1/F3/LRG1/STK11/FOXP2/CXCL12/NRARP/PIK3CB/ARNT/SFRP1/ZNF703/CCND1/OSR1/RTN4/BMP6/BMP5/BMP4/BMP2/HMGB2/HMGB1/PEX2/PLCG1/FZD7/SULF1/SULF2/SOX2/ACVRL1/RPTOR/NOG/PTCH1/DLG1/PDGFB/GATA3/NR2F2/PPARG/PPARD/EGFR/DAB2IP/REG3G/ITGA4/…
36	GO:0010721	negative regulation of cell development	104/3379	314/15721	9.80805e-07	0.00605451	4.06984e-05	104	1.54098	DPYSL3/JAG1/EIF2AK4/PBX1/SHH/RAPGEF2/SKI/FBXW7/SORL1/IGF1/PTK2/PPP3CA/CNTN4/FGF13/TNR/DIO3/HDAC2/FEZF2/POSTN/THRB/HES1/HES4/HEY1/APPL2/ARF6/FSTL4/MYLIP/LINGO1/EPHA4/NPPC/RTN4/BMP7/PHOX2B/VIM/NKX2-2/GLI3/ZNF536/RNF10/NLGN1/IRX3/SOX2/SOX8/NOG/CDK5R1/LMX1A/DTX1/DLL1/DLL3/MEIS1/ISL2/NR2F1/PPARA/COL3A1/CORO1C/NRG1/TBX6/GAL/VEGFA/SYT4/FBN1/ASAP1/NR1D1/LDLR/PTN/WNT5A/FBLN1/EFNA5/EFNB2/IDH2/NR2E1/SIX3/DI…
37	GO:0001570	vasculogenesis	35/3379	75/15721	1.04851e-06	0.00647244	4.14194e-05	35	2.17119	SHH/RAPGEF2/FBXW7/KDR/PTK2/TBX20/ZMIZ1/HEY1/FOXF1/ZFPM2/TMEM100/TIPARP/WNT7B/ITGB8/ITGAV/NTRK2/TBX5/MYO1E/XDH/VEGFA/CAV1/ACKR3/CITED1/AMOT/SPRED1/HAS2/QKI/CD34/SOX17/RASIP1/CTNNB1/APLNR/ZFP36L1/TGFBR2/TGFBR3
38	GO:0060021	roof of mouth development	39/3379	88/15721	1.33417e-06	0.00823586	5.10699e-05	39	2.06193	SHH/SKI/PRDM16/BCOR/LRP6/FOXF2/SATB2/OSR1/CHD7/ACVR2B/FZD1/GLI3/BNC2/ASPH/ARID5B/TGFB3/DLG1/TIPARP/HAND2/TBX1/TBX3/PKDCC/SNAI2/GABRB3/COL2A1/DHRS3/FRAS1/TWIST1/WNT5A/LEF1/WNT11/LRRC32/PLEKHA1/INHBA/SOX11/SMAD2/SMAD4/TGFBR2/TGFBR3
39	GO:0050678	regulation of epithelial cell proliferation	102/3379	309/15721	1.47803e-06	0.00912389	5.52906e-05	102	1.5358	JUN/SHH/FBXW7/SRSF6/SP1/DYSF/KDR/TP63/TGFA/APOH/IGF1/GJA1/PRKCA/PRKDC/CDKN1C/CDKN2B/NFIB/FGF2/MAP2K5/CYP7B1/MTSS1/NUPR1/FGFR2/FGFR1/CDH13/HES1/F3/LRG1/STK11/FOXP2/CXCL12/NRARP/ARNT/SFRP1/ZNF703/CCND1/OSR1/RTN4/BMP6/BMP5/BMP4/BMP2/HMGB2/HMGB1/PEX2/PLCG1/FZD7/SULF1/SULF2/SOX2/ACVRL1/RPTOR/NOG/PTCH1/DLG1/PDGFB/GATA3/NR2F2/PPARG/PPARD/EGFR/DAB2IP/REG3G/ITGA4/TBX1/EGR3/NRP2/XDH/VEGFA/CAV1/EYA1/EMC10/N…
40	GO:0071383	cellular response to steroid hormone stimulus	83/3379	240/15721	1.76426e-06	0.0108908	6.33951e-05	83	1.60901	AGTR2/URI1/EGLN2/PIAS1/SRC/TP63/PCK1/TFAP4/RARA/RARB/PARK7/ADTRP/DAB2/CRH/DNAJA1/EDN1/CYP7B1/NR6A1/THRB/THRA/ATP1A1/PPARGC1B/FOXP1/FOXO1/BCL2L11/DEFA3/SFRP1/NCOA1/NCOA3/NCOA4/PER1/BMP7/BMP4/ATP2B1/ESRRB/ESRRG/CNOT2/DNMT3B/NRIP1/NR2F1/NR2F2/PPARG/PPARA/PPARD/EGFR/EIF4EBP1/SMYD3/NR3C1/NR3C2/CRY2/UFM1/NR1D2/NR1D1/NCOR2/NR1I2/CBFB/DDRGK1/LMO3/NR2E1/LEF1/NR2C2/RBFOX2/RORA/RORB/PMEPA1/ERRFI1/HNF4G/NR5A…
41	GO:0030856	regulation of epithelial cell differentiation	52/3379	132/15721	2.18401e-06	0.0134819	7.59465e-05	52	1.83283	JAG1/SRSF6/TNFRSF1A/TP63/MSX2/AHI1/CDKN1C/BTG1/LIF/HES1/NCOA3/FOXC1/CCND1/OSR1/BMP6/BMP4/ACVRL1/KRT36/PTCH1/GDNF/TMEM100/DLL1/GATA3/FAT4/REG3G/TBX3/XDH/VEGFA/CAV1/ZEB2/ZEB1/CBFB/CITED1/EZH2/ERRFI1/KEAP1/CTSL/CTSK/AJAP1/PROC/GSK3B/ATOH8/ATOH1/CDH5/NOTCH4/NKX6-1/RHEB/KLF7/CTNNB1/ZFP36L1/IFNG/SGPP1
42	GO:0042326	negative regulation of phosphorylation	127/3379	412/15721	4.73058e-06	0.0292019	0.000145088	127	1.43416	JUN/PKIA/DUSP4/DUSP6/SRCIN1/AJUBA/SORL1/TRIM27/CNKSR3/TFAP4/IGF1R/ZMYND11/PARD3/PRKDC/CDKN1C/CDKN2B/CDKN2C/CDKN2A/PARK7/CTDSPL/HDAC4/DNAJA1/LIF/F2RL1/NUPR1/TERF2IP/UBASH3B/PRKAR1A/LYN/DYNLL1/DMD/FOXO1/SOCS3/SOCS5/LRP5/LRP6/SFRP1/PIK3R2/SNX6/PER1/FOXA2/LAX1/BMP7/BMP4/IRS2/PWP1/EZR/RPTOR/NOG/SIRPA/DNAJC15/DLG1/PDE4D/CHMP6/DTNBP1/GMFB/ATF3/NR2F2/MECOM/PPARA/DAB2IP/CORO1C/SMYD3/IBTK/LDLRAD4/TRIB1/TRI…
43	GO:0016049	cell growth	137/3379	451/15721	4.77502e-06	0.0294762	0.000145547	137	1.41331	ITSN2/DPYSL2/AGTR2/URI1/EIF2AK4/MMP14/EGLN2/DCBLD2/TRIM32/IGF1/AUTS2/FGF13/PTK2B/SLIT3/GJA1/ALCAM/PRDM11/MEX3C/BTG1/CDKN2C/CDKN2A/N6AMT1/RIMS2/RIMS1/TNR/MAP2K5/TIAM1/EDN1/NDUFA13/POSTN/FSTL4/STK11/BDNF/CXCL12/FOXL2/SLC25A33/SFRP1/SERTAD2/SH3GL2/VCL/RTN4/ACVR1B/ENO1/ADRA1A/NGF/ACVRL1/RPTOR/SGK1/CXCR4/AKAP6/DISC1/KRT17/CDK5R1/LMX1A/LTBP4/IGFBPL1/GATA4/FN1/PPARG/PPARA/PPARD/EGFR/ITGB1/ITGA4/SYT17/IS…
44	GO:0048546	digestive tract morphogenesis	25/3379	49/15721	4.92672e-06	0.0304126	0.000149249	25	2.37376	SHH/TP63/AHI1/FGFR2/SHOX2/NIPBL/SFRP1/FOXF1/BMP4/ACVR2B/GLI3/GLI2/GATA4/EGFR/DACT1/RBPMS2/WNT5A/SIX2/WNT11/ID2/SOX17/SOX11/CTNNB1/SMAD2/SMAD3
45	GO:0035265	organ growth	64/3379	178/15721	6.22409e-06	0.0384213	0.000186266	64	1.67283	CACNA2D2/AGTR2/SHH/DUSP6/CER1/IGF1/PTK2/RAG2/MSX2/FGF20/TBX20/GJA1/RARA/RARB/FGF2/COL14A1/TENM4/EDN1/COMP/FGFR3/FGFR2/FGFR1/COL6A2/COL6A1/COL6A3/PRKAR1A/BCL2L11/FOXC1/NPPC/ACVR2B/VIT/COL21A1/BNC2/ADRA1A/ZFPM2/NOG/AKAP6/RIPK1/COL20A1/DLL1/MEIS1/GATA4/PPARA/TBX5/JARID2/PROX1/SORBS2/MAPK1/YY1/PAK1/RXRA/WWC1/RGS2/ARID2/IL7/MAPK14/RSPO2/CTDP1/STC1/SMAD2/PSAPL1/TGFBR2/TGFBR3/SPRY2
46	GO:0003094	glomerular filtration	3379-12-01	16/15721	7.22853e-06	0.0446217	0.000212462	12	3.48942	GJA1/GJA5/GAS6/F2RL1/SULF1/SULF2/F2R/PDGFB/ADORA1/CORO2B/MYO1E/CD34

## Sheet: Bonferroni-corrected FOXP2
	ID	Description	GeneRatio	BgRatio	pvalue	p.adjust	qvalue	Count	fold	gobp_sim[, 8]
1	GO:0001503	ossification	114/2448	263/8350	6.30726e-07	0.00316372	0.00167049	114	1.47851	COL13A1/JAG1/EIF2AK3/PBX1/FAT4/SHH/MMP14/WNT7B/SKI/LGR4/NAB2/IL6ST/SP3/SP7/HAND2/TNFSF11/TP63/CER1/EGR2/IGF2/SUCO/PTK2/EXT1/SYNCRIP/ZHX3/MSX2/PKDCC/FGF18/GNAS/SUN1/PTK2B/GJA1/SNAI2/COL2A1/DHRS3/SMOC1/TNC/TPM4/CBFB/HDAC4/CEBPD/BCOR/TWIST2/TWIST1/CITED1/PTGER4/PTN/COMP/HGF/WNT5A/LOX/FGFR3/THRA/CDH11/COL6A1/WNT11/CHSY1/MAPK1/SHOX2/PPARGC1B/COL1A1/COL1A2/NIPBL/MYOG/RRAS2/TMEM64/ROR2/TNFRSF11A/KL/LRP5…
2	GO:0001501	skeletal system development	139/2448	335/8350	8.26247e-07	0.00414445	0.00167049	139	1.41529	BBX/COL13A1/RDH10/PDGFC/TIPARP/EIF2AK3/PBX1/FAT4/SHH/MMP14/SPP2/WNT7B/SKI/COL3A1/NAB2/FBXW7/SP3/ITGB8/HAND2/HAND1/SRC/TBX1/TBX3/TNFSF11/TP63/CER1/IGF2/EXT1/KIT/MSX2/PKDCC/FGF18/GNAS/CYP26B1/EYA1/FGFRL1/GJA1/FREM1/MEX3C/SNAI2/CDKN1C/COL10A1/ZEB1/COL2A1/RARA/GSC/DHRS3/NFIB/SLC38A10/DDRGK1/COL14A1/WDR5/HDAC4/TLL1/TWIST1/PTGER4/COMP/WNT5A/LOX/FGFR3/FGFR1/THRA/TRPS1/COL6A2/CDH11/COL6A1/COL6A3/WNT11/CH…
3	GO:0048589	developmental growth	175/2448	441/8350	1.08474e-06	0.00544104	0.00167049	175	1.35355	ITSN2/DPYSL2/GATA4/GATA3/RDH10/FN1/EIF2AK4/NCAPG2/SHH/DUSP6/PPARA/PPARD/WNT7B/AGRN/FTO/SP2/ITGB1/DYSF/ITGA4/EIF4H/SYT17/CER1/ISLR2/NINJ2/IGF2/PTK2/NRP2/PPP3CA/GAL/VEGFA/RAG2/MSX2/POU3F2/PKDCC/FGF20/LLPH/SYT4/SYT2/SYT1/GNAS/TEC/ERCC1/CD9/PTX3/ADARB1/GJA1/ALCAM/ZMIZ1/GAMT/PRKDC/MEX3C/CDKN1C/JARID2/ZEB2/GAS2/RARA/GAS1/TNC/RIMS1/TNR/DIO3/DVL1/PLXNA1/CPQ/COL14A1/TLL2/TIAM1/SPTBN2/TENM4/PRL/PTN/GINS4/C…
4	GO:0072358	cardiovascular system development	185/2448	473/8350	1.64351e-06	0.00824386	0.00172278	185	1.33409	UNC5B/PDGFB/GATA4/RNF213/PDGFD/JUN/JAG1/TIPARP/EIF2AK3/FN1/NR2F2/AGO2/SHH/JAK1/MMP14/RAPGEF2/PPARG/CRB2/WNT7B/DAB2IP/COL3A1/FBXW7/SP1/ITGB1/DYSF/TSPAN12/ITGB8/ITGAV/HAND2/HAND1/TBX1/TBX3/KDR/THSD7A/LGALS8/KCNQ1/EPAS1/APOH/EGR3/PTK2/NRP2/SYK/GAB1/KIT/PRICKLE1/XDH/VEGFA/PRDM1/ETS1/LOXL1/ENPP2/CAV1/FGF18/AMOTL2/AMOTL1/TNFAIP2/LYL1/EPN1/TMEM204/PTK2B/EYA1/ACKR3/RNH1/EMC10/ELK3/GJA1/ZMIZ1/PRKCB/PRKCA/…
5	GO:0017015	regulation of transforming growth factor beta receptor signaling pathway	42/2448	76/8350	1.8731e-06	0.00939549	0.00172278	42	1.885	CREBBP/SKI/RASL11B/LDLRAD4/HTRA3/HTRA4/CAV1/DAND5/CDKN1C/ADAMTSL2/ZEB1/CDKN2B/DAB2/VASN/CITED1/CITED2/LOX/UBC/BAMBI/DNM2/LRG1/STK11/PMEPA1/PPM1A/ZNF703/SNX6/EP300/SOX11/CHST11/ING2/VEPH1/SKOR1/CIDEA/LTBP4/LTBP1/SMAD2/SMAD4/SMAD3/SMAD6/SMAD7/TGFBR2/TGFBR3
6	GO:0001944	vasculature development	182/2448	467/8350	2.62224e-06	0.0131532	0.00172278	182	1.32932	UNC5B/PDGFB/GATA4/RNF213/PDGFD/JUN/JAG1/TIPARP/EIF2AK3/FN1/NR2F2/AGO2/SHH/JAK1/MMP14/RAPGEF2/PPARG/WNT7B/DAB2IP/COL3A1/FBXW7/SP1/ITGB1/DYSF/TSPAN12/ITGB8/ITGAV/HAND2/HAND1/TBX1/TBX3/KDR/THSD7A/LGALS8/EPAS1/APOH/EGR3/PTK2/NRP2/SYK/GAB1/KIT/PRICKLE1/XDH/VEGFA/PRDM1/ETS1/LOXL1/ENPP2/CAV1/FGF18/AMOTL2/AMOTL1/TNFAIP2/LYL1/EPN1/TMEM204/PTK2B/EYA1/ACKR3/RNH1/EMC10/ELK3/GJA1/ZMIZ1/PRKCB/PRKCA/STARD13/NFA…
7	GO:1903844	regulation of cellular response to transforming growth factor beta stimulus	42/2448	77/8350	2.96234e-06	0.0148591	0.00172278	42	1.86052	CREBBP/SKI/RASL11B/LDLRAD4/HTRA3/HTRA4/CAV1/DAND5/CDKN1C/ADAMTSL2/ZEB1/CDKN2B/DAB2/VASN/CITED1/CITED2/LOX/UBC/BAMBI/DNM2/LRG1/STK11/PMEPA1/PPM1A/ZNF703/SNX6/EP300/SOX11/CHST11/ING2/VEPH1/SKOR1/CIDEA/LTBP4/LTBP1/SMAD2/SMAD4/SMAD3/SMAD6/SMAD7/TGFBR2/TGFBR3
8	GO:0090092	regulation of transmembrane receptor protein serine/threonine kinase signaling pathway	72/2448	154/8350	2.98318e-06	0.0149636	0.00172278	72	1.59473	GATA4/CREBBP/SHH/CRB2/SKI/RASL11B/SORL1/LDLRAD4/CER1/MSX2/HTRA3/HTRA4/CAV1/DAND5/CDKN1C/ADAMTSL2/RBPMS2/ZEB1/CDKN2B/DAB2/ZC3H3/VASN/CITED1/CITED2/BMPER/WNT5A/LOX/UBC/BAMBI/DNM2/HES1/FSTL1/LRG1/STK11/RBPMS/PMEPA1/PPM1A/ZNF703/SNX6/PCSK6/CHRDL1/EP300/INHBB/INHBA/BMP7/BMP6/BMP5/BMP4/ACVR1B/ACVR2B/SOX11/CHST11/ING2/SULF1/VEPH1/CDH5/SKOR1/CIDEA/GDF1/GDF6/ACVRL1/NOG/DMRT1/LTBP4/LTBP1/SMAD2/SMAD4/SMAD3/…
9	GO:0001568	blood vessel development	173/2448	445/8350	5.56482e-06	0.0279131	0.00285661	173	1.32605	UNC5B/PDGFB/GATA4/RNF213/PDGFD/JUN/JAG1/TIPARP/EIF2AK3/FN1/NR2F2/AGO2/SHH/JAK1/MMP14/RAPGEF2/PPARG/WNT7B/DAB2IP/COL3A1/FBXW7/SP1/ITGB1/DYSF/TSPAN12/ITGB8/ITGAV/HAND2/HAND1/TBX1/TBX3/KDR/THSD7A/EPAS1/APOH/EGR3/PTK2/NRP2/SYK/GAB1/PRICKLE1/XDH/VEGFA/PRDM1/ETS1/LOXL1/ENPP2/CAV1/FGF18/AMOTL2/AMOTL1/TNFAIP2/LYL1/EPN1/PTK2B/EYA1/ACKR3/RNH1/EMC10/ELK3/GJA1/ZMIZ1/PRKCB/PRKCA/STARD13/LDLR/SMOC2/PLXND1/GTF2…
10	GO:0060840	artery development	36/2448	65/8350	9.44877e-06	0.047395	0.00436533	36	1.88914	JAG1/SHH/COL3A1/HAND2/TBX1/PRICKLE1/VEGFA/PRDM1/LOXL1/EYA1/ZMIZ1/LDLR/PLXND1/ROBO1/COMP/LOX/EFNB2/DNM2/WNT11/HES1/MYLK/HEY1/FOXF1/FOXC1/BMP4/CHD7/ACVR2B/GLI3/SOX4/PDE2A/ACVRL1/NOG/LTBP1/MYH10/SMAD6/SMAD7

## Sheet: BH-corrected 7 groups
	ID	Description	GeneRatio	BgRatio	pvalue	p.adjust	qvalue	Count	fold	gobp_sim[, 8]
1	GO:0030900	forebrain development	149/3379	372/15721	1.95891e-16	1.20924e-12	9.67291e-13	149	1.86353	FEZ1/SHH/RAPGEF2/SKI/C21orf91/SRC/GRIN1/TACC3/TACC1/ETS1/TYROBP/FGF13/SUN1/RARA/RARB/NFIB/TNR/CNP/DRD1/LHX6/LHX5/SYNE2/PHACTR1/AVPR2/CRH/FEZF2/GDPD5/UBB/FGFR2/FGFR1/ALDH1A3/DCT/HES1/GBX2/PITX2/FOXP2/CXCL12/ARHGAP11B/LRP6/SLITRK5/NCOA1/SATB2/RTN4/BMP4/BMP2/CHD7/CHD5/ATP2B4/NKX2-6/GLI3/SLC6A3/GLI2/PLCB1/CSF1R/NEUROD6/SOX2/SOX1/GNG12/NOG/CXCR4/NPY/DISC1/DLC1/CDK5R1/NEUROG3/LMX1A/OTX2/NR2F2/FAT4/EGFR…
2	GO:0001503	ossification	144/3379	367/15721	4.79086e-15	1.33626e-11	1.0689e-11	144	1.82553	COL13A1/JAG1/EIF2AK3/PBX1/SHH/MMP14/SKI/LGR4/SP3/SP7/BMP2K/TNFSF11/TP63/CER1/IGF2/SUCO/IGF1/PTK2/SYNCRIP/SUFU/ZHX3/MSX2/FGF18/SUN1/PTK2B/GJA1/TNC/CSGALNACT1/TPM4/HDAC4/CEBPD/BCOR/COMP/LOX/FGFR3/FGFR2/THRA/CDH11/COL6A1/CHSY1/SND1/SHOX2/PPARGC1B/COL1A1/COL1A2/NIPBL/RRAS2/FSTL3/TNFRSF11A/KL/LRP5/CTHRC1/SFRP1/PENK/CHRDL1/MN1/FOXC1/SATB2/NPPC/OSR1/TAC1/BMP7/BMP6/BMP5/BMP4/BMP2/BMP1/MMP2/ATP2B1/ACVR2B/…
3	GO:0061564	axon development	182/3379	500/15721	6.51477e-15	1.33626e-11	1.0689e-11	182	1.69353	DPYSL2/UNC5B/UNC5D/FEZ1/FEZ2/JUN/SHH/AGRN/BOC/SRC/LRTM2/LRTM1/TRIM32/NTNG1/PTK2/GAB1/GRIN1/AUTS2/CNTN4/FGF13/ETV1/CNR1/SLIT3/ALCAM/PRKCA/PARD3/ADCY1/NFIB/TNC/TNR/CNP/LHX4/APOA1/DRGX/TIAM1/SIPA1L1/FEZF2/AMIGO1/FGFR2/GAP43/CDH11/NRXN1/NRXN3/SHOX2/FSTL4/GBX2/STK11/RAP1GAP/NPTX1/BDNF/CXCL12/UST/PIK3CD/PIK3CB/PTPRZ1/SLITRK1/SLITRK5/LINGO1/BAIAP2/EPHA4/EPHA3/PIK3R1/FOXD1/VCL/RTN4/BMP7/PHOX2B/NPTN/TRIO/…
4	GO:0007409	axonogenesis	170/3379	459/15721	8.65874e-15	1.33626e-11	1.0689e-11	170	1.72317	DPYSL2/UNC5B/UNC5D/FEZ1/FEZ2/SHH/AGRN/BOC/SRC/LRTM2/LRTM1/NTNG1/PTK2/GAB1/GRIN1/AUTS2/CNTN4/FGF13/ETV1/SLIT3/ALCAM/PRKCA/PARD3/ADCY1/NFIB/TNR/CNP/LHX4/DRGX/TIAM1/SIPA1L1/FEZF2/AMIGO1/FGFR2/GAP43/CDH11/NRXN1/NRXN3/SHOX2/FSTL4/GBX2/STK11/RAP1GAP/NPTX1/BDNF/CXCL12/UST/PIK3CD/PIK3CB/PTPRZ1/SLITRK1/SLITRK5/LINGO1/BAIAP2/EPHA4/EPHA3/PIK3R1/FOXD1/VCL/RTN4/BMP7/PHOX2B/NPTN/TRIO/PLCG1/GLI3/GLI2/IRS2/CSF1R…
5	GO:0001667	ameboidal-type cell migration	139/3379	370/15721	7.35537e-13	5.04496e-10	4.03556e-10	139	1.74785	AGTR2/JUN/AGO2/SHH/PKN2/FBXW7/SP1/SRC/KDR/LGALS8/CER1/APOH/PTK2/KIT/ETS1/ENPP2/FGF19/FGF18/PTK2B/PRKCE/PRKCA/FGF2/FGF4/ADTRP/MAP2K5/APOA1/HDAC9/EDN1/EDN3/BMPER/FGFR1/CLEC14A/DCN/CDH13/APPL2/ARF6/GBX2/CXCL13/PITX2/FOXP1/MET/ARSB/RTN4/TAC1/BMP7/PHOX2B/BMP4/HMGB1/ACVR1B/PLCG1/TMSB4X/EVL/WASF2/SOX8/PFN2/ACVRL1/ARID5B/FER/GDNF/DOCK5/SASH1/PDGFB/GATA3/FN1/NR2F2/PPARG/PPARD/CRB2/CENPV/DAB2IP/CORO1C/ITGB…
6	GO:0090287	regulation of cellular response to growth factor stimulus	102/3379	256/15721	1.63362e-11	7.20308e-09	5.76187e-09	102	1.85375	AGTR2/CREBBP/SKI/RASL11B/ONECUT1/SORL1/CER1/MSX2/HTRA3/HTRA4/FGF18/PRKCB/PRDM14/PRDM16/CDKN1C/ADAMTSL2/CDKN2B/FGF2/FGF4/DAB2/BMPER/LOX/UBB/UBC/BAMBI/FGFR1/DCN/HES1/FSTL1/FSTL3/LRG1/CXCL13/STK11/ARNT/SFRP1/ZNF703/SNX6/PCSK6/CHRDL1/FOXD1/BMP4/NPTN/FZD1/SULF1/SULF2/SKOR1/SKOR2/ACVRL1/NOG/FAM20C/LTBP4/LTBP1/OTX2/TGFB3/DLL1/GATA4/GATA3/CRB2/DAB2IP/LDLRAD4/XDH/VEGFA/CAV1/FBN1/GREM1/TMEM204/DAND5/RBPMS2…
7	GO:0050769	positive regulation of neurogenesis	156/3379	450/15721	4.70122e-11	1.5274e-08	1.2218e-08	156	1.61289	ITSN2/DPYSL3/FEZ1/SHH/RAPGEF2/FBXO31/C21orf91/TRIM32/KIT/PCP4/FGF20/ECT2/CNTN1/EEF2K/ETV5/SHANK2/CNR1/PTK2B/RARA/RARB/RIMS2/RIMS1/HDAC2/CRX/ZMYND8/TIAM1/LIF/TENM4/FEZF2/AMIGO1/GDPD5/FGFR1/DCT/HES1/SHOX2/LYN/NIPBL/STK11/FOXO6/BDNF/CXCL12/IL1RAPL1/PTPRZ1/SLITRK1/BAIAP2/EPHA4/EPHA3/ARSB/NCOA1/MME/MMD/SH3GL3/BRINP2/BMP7/BMP6/PHOX2B/BMP5/BMP4/BMP2/NPTN/MYB/NKX2-2/FZD1/GLI3/GLI2/DNMT3B/NGF/NLGN1/IRX3/S…
8	GO:0061448	connective tissue development	99/3379	255/15721	1.82405e-10	5.34298e-08	4.27395e-08	99	1.80629	EIF2AK3/SORL1/CER1/MSX2/FGF18/MEX3C/RARA/RARB/NFIB/FGF2/FGF4/CSGALNACT1/COL14A1/EDN1/COMP/LOX/UBB/FGFR3/FGFR1/THRA/COL6A2/COL6A1/COL6A3/CHSY1/SHOX2/COL1A1/AACS/MAF/LRP5/LRP6/FOXD1/SATB2/NPPC/OSR1/HMGA2/BMP7/BMP6/BMP5/BMP4/BMP2/BMP1/VIT/GLI3/GLI2/COL21A1/SULF1/SULF2/ZNF516/SOX8/SOX6/SOX5/GDF6/ACVRL1/NOG/ARID5B/TBL1XR1/LTBP3/COL20A1/TGFBI/PDGFB/PDGFD/PPARD/WNT7B/FTO/ITGB8/HAND2/HAND1/PKDCC/GNAS/GRE…
9	GO:0090092	regulation of transmembrane receptor protein serine/threonine kinase signaling pathway	88/3379	223/15721	7.0939e-10	1.45969e-07	1.16763e-07	88	1.83599	CREBBP/SHH/SKI/RASL11B/ONECUT1/SORL1/CER1/MSX2/HTRA3/HTRA4/TBX20/PRDM16/CDKN1C/ADAMTSL2/CDKN2B/DAB2/ZC3H3/BMPER/LOX/UBB/UBC/BAMBI/HES1/FSTL1/FSTL3/LRG1/STK11/SFRP1/ZNF703/SNX6/PCSK6/CHRDL1/FOXD1/BMP7/BMP6/BMP5/BMP4/BMP2/ACVR1B/ACVR2B/FZD1/SULF1/SKOR1/SKOR2/GDF1/GDF6/ACVRL1/NOG/LTBP4/LTBP1/TGFB3/GATA4/CRB2/LDLRAD4/CAV1/FBN1/GREM1/DAND5/RBPMS2/ZEB1/MAGI2/FBXL15/VASN/CITED1/CITED2/WNT5A/DNM2/FERMT1/…
10	GO:0050808	synapse organization	135/3379	389/15721	8.82656e-10	1.68435e-07	1.34734e-07	135	1.61464	CACNA2D2/AGRN/IL1RAP/SRCIN1/GRID2/LRTM2/LRTM1/NTNG1/PTK2/GRIN1/IGF1R/SDK1/SDK2/EEF2K/ETV5/SHANK2/NFIA/TNC/TNR/DRD1/C1QL1/ZMYND8/SYNPO/TIAM1/SIPA1L1/AMIGO1/LRRTM1/LRRTM2/GAP43/NRXN1/NRXN2/SNCB/MTMR2/GRIN2B/PICK1/ARF6/SEZ6/UTRN/BDNF/IL1RAPL1/SLITRK1/SLITRK5/LINGO2/BAIAP2/MDGA1/EPHA4/MUSK/TANC1/NPTN/YWHAZ/FZD1/F2R/NLGN1/WASF2/WASF3/CBLN1/AFG3L2/PFN2/DISC1/CDK5R1/LMX1A/ASIC2/DLG1/GDNF/WNT7B/DAB2IP/IG…
11	GO:0150063	visual system development	125/3379	353/15721	9.00428e-10	1.68435e-07	1.34734e-07	125	1.64751	RDH10/JUN/JAG1/SHH/SKI/BFSP2/BFSP1/SP3/BCAR3/RP1L1/PRDM1/AHI1/SDK1/SDK2/GJA1/GJA8/FREM2/BLOC1S3/CDKN1C/RARA/RARB/DIO3/MTNR1B/HDAC2/TULP1/TUB/MAB21L1/MFAP2/SIPA1L3/THRB/ALDH1A3/NIPBL/PITX2/FOXP2/MAF/MAX/FOXN4/CELF4/FOXL2/LRP5/LRP6/FOXF2/RPE65/CHRDL1/FOXC1/BMP7/BMP6/BMP4/CHD7/ATP2B4/ATP2B1/ACVR2B/VIM/GLI3/IRX5/SOX2/SOX1/SOX8/ACVRL1/CC2D2A/DLG1/DLL1/PDE6A/MEIS2/MEIS1/PKNOX1/GATA3/EGFR/WNT7B/TSPAN12/…
12	GO:0048638	regulation of developmental growth	114/3379	316/15721	1.43879e-09	2.53761e-07	2.02988e-07	114	1.67846	ITSN2/DPYSL2/CACNA2D2/DUSP6/AGRN/IGF2/IGF1/PTK2/RAG2/FGF20/FGF13/TBX20/GJA1/GAMT/PRKDC/FGF2/RIMS2/RIMS1/TNR/DIO3/EDN1/FGFR3/FGFR2/FGFR1/NIPBL/FSTL4/FOXS1/BCL2L11/BDNF/CXCL12/MUSK/SFRP1/FOXC1/NPPC/CAPN3/RTN4/BMP4/CHD7/SLC6A3/PLCB1/NGF/AFG3L2/ZFPM2/EZR/NOG/CXCR4/AKAP6/DISC1/CDK5R1/RIPK1/PTCH1/DLL1/MEIS1/FN1/PPARA/PPARD/FTO/TBX5/SYT17/ISLR2/GAL/VEGFA/POU3F2/SYT4/SYT2/SYT1/JARID2/TLL2/PRL/PROX1/NKD1/…
13	GO:0010463	mesenchymal cell proliferation	28/3379	44/15721	1.92986e-09	3.13501e-07	2.50775e-07	28	2.96072	SHH/NFIB/FGF4/FGFR2/FGFR1/SHOX2/FOXP2/LRP5/FOXF1/OSR1/BMP7/BMP4/BMP2/IRS2/PDGFA/FAT4/HAND2/TBX1/VEGFA/ZEB1/PTN/LMNA/WNT5A/SIX2/WNT11/PHF14/CTNNB1/TGFBR2
14	GO:0001649	osteoblast differentiation	80/3379	201/15721	2.61614e-09	3.8451e-07	3.07576e-07	80	1.85177	JAG1/SHH/SKI/LGR4/SP7/TP63/IGF2/SUCO/IGF1/PTK2/SYNCRIP/SUFU/ZHX3/MSX2/GJA1/TNC/TPM4/HDAC4/CEBPD/LOX/FGFR2/COL6A1/SND1/SHOX2/COL1A1/RRAS2/LRP5/CTHRC1/SFRP1/PENK/SATB2/NPPC/BMP7/BMP6/BMP4/BMP2/ACVR2B/FZD1/GLI3/GLI2/SOX2/SOX8/NOG/FAM20C/PTCH1/WNT7B/IL6ST/HAND2/HSD17B4/GNAS/GREM1/SNAI2/SMOC1/CBFB/TWIST2/TWIST1/CITED1/HGF/AXIN2/LEF1/WNT11/TMEM64/RORB/RASSF2/ID2/ID4/WNT4/VCAN/PDLIM7/SOX11/MRC2/RSPO2/WW…
15	GO:0048588	developmental cell growth	85/3379	218/15721	2.73153e-09	3.92133e-07	3.13674e-07	85	1.81407	ITSN2/DPYSL2/AGTR2/EIF2AK4/IGF1/AUTS2/FGF13/SLIT3/ALCAM/MEX3C/RIMS2/RIMS1/TNR/TIAM1/EDN1/POSTN/FSTL4/STK11/BDNF/CXCL12/FOXL2/SH3GL2/VCL/RTN4/ADRA1A/NGF/CXCR4/AKAP6/DISC1/CDK5R1/GATA4/FN1/PPARA/ITGB1/ITGA4/SYT17/ISLR2/NRP2/GAL/VEGFA/LLPH/SYT4/SYT2/SYT1/FLRT1/ZEB2/DVL1/PLXNA1/SORBS2/WNT5A/EFNA5/DNM2/LIMK1/YY1/OLFM1/NTN1/DCLK1/BARHL2/PTPRS/CTTN/PAK1/RGS2/GSK3B/CYFIP1/UNC13A/CTDP1/SEMA5A/SEMA5B/CDH4/…
16	GO:0060560	developmental growth involved in morphogenesis	88/3379	229/15721	3.34056e-09	4.5825e-07	3.66563e-07	88	1.78788	ITSN2/DPYSL2/RDH10/EIF2AK4/SHH/AUTS2/FGF13/SLIT3/ALCAM/TNC/RIMS2/RIMS1/TNR/TIAM1/POSTN/FGFR2/FSTL4/STK11/BDNF/CXCL12/LRP6/SFRP1/SH3GL2/VCL/RTN4/BMP4/NGF/CXCR4/DISC1/CDK5R1/FN1/MED12/WNT7B/ITGB1/ITGA4/SYT17/ISLR2/NRP2/GAL/VEGFA/LLPH/SYT4/SYT2/SYT1/FLRT1/ZEB2/MAGI2/DVL1/PLXNA1/NKD1/WNT5A/EFNA5/DNM2/WNT11/LIMK1/OLFM1/NTN1/DCLK1/BARHL2/PTPRS/CTTN/PAK1/KIF26B/GSK3B/CYFIP1/UNC13A/FMN1/SEMA5A/SEMA5B/CDH…
17	GO:2000147	positive regulation of cell motility	158/3379	483/15721	4.28731e-09	5.75339e-07	4.60224e-07	158	1.52196	JUN/AGO2/MMP14/RAPGEF2/FBXO31/SP1/ONECUT1/DYSF/SRC/TRIM32/KDR/TNFSF18/IGF1/PTK2/PPP3CA/GAB1/KIT/ETS1/IGF1R/PLAU/ENPP2/FGF18/PTK2B/PRKCE/PRKCA/PRDM14/GAS6/FGF2/SWAP70/DRD1/DAB2/SYNE2/HDAC4/HDAC9/IL1R1/TIAM1/EDN1/EDN2/EDN3/AIF1/F2RL1/POSTN/FGFR1/CDH13/PREX1/LYN/COL1A1/NIPBL/RRAS2/F3/ARF6/DEFB1/CXCL13/FOXP1/CXCL12/PIK3CD/MET/PIK3R1/ZNF703/FOXF1/NEDD9/RTN4/TAC1/BMP7/BMP4/BMP2/LAMC2/HMGB1/ACVR1B/PLCG1…
18	GO:0071559	response to transforming growth factor beta	89/3379	237/15721	1.01079e-08	1.05756e-06	8.45964e-07	89	1.74716	CREBBP/JUN/SKI/RASL11B/MAP3K7/ONECUT1/SRC/PTK2/HTRA3/HTRA4/PARD3/PRDM16/CDKN1C/ADAMTSL2/CDKN2B/DAB2/HDAC2/EDN1/POSTN/LOX/UBB/UBC/BAMBI/FGFR2/ZFYVE9/COL1A1/COL1A2/APPL2/LRG1/STK11/SFRP1/ZNF703/PENK/SNX6/ACVR1B/ACVR2B/SKOR1/SKOR2/SOX6/SOX5/PDE2A/PDE3A/ACVRL1/LTBP4/LTBP3/LTBP1/TGFB3/F11R/PDGFD/COL3A1/ITGB5/LDLRAD4/NR3C1/CAV1/FBN1/DAND5/ZEB1/VASN/CITED1/CITED2/WNT5A/DNM2/FERMT1/LRRC32/PMEPA1/PPM1A/EP…
19	GO:0022604	regulation of cell morphogenesis	151/3379	465/15721	1.63081e-08	1.59471e-06	1.27564e-06	151	1.51083	ITSN2/DPYSL2/RAPGEF2/SRCIN1/FBXO31/SRC/ATP10A/KDR/PTK2/PPP3CA/RAP2A/KIT/GRIN1/ENPP2/FGF13/EEF2K/SHROOM3/PTK2B/HECW1/GAS2/FGD4/FGD5/RIMS2/RIMS1/TNR/APOA1/TIAM1/PARVA/PARVB/SIPA1L1/FEZF2/AMIGO1/POSTN/CAMSAP1/BAMBI/BRWD3/PREX1/SHOX2/TRIOBP/CDC42EP4/CDC42EP3/FSTL4/STK11/BDNF/CXCL12/UST/IL1RAPL1/SLITRK1/LINGO1/BAIAP2/EPHA4/NEDD9/RTN4/SARM1/LZTS1/CSF1R/NGF/NLGN1/WASF3/EZR/SH3KBP1/CXCR4/DISC1/DLC1/CDK5R…
20	GO:0030278	regulation of ossification	72/3379	181/15721	1.65336e-08	1.59471e-06	1.27564e-06	72	1.85074	JAG1/PBX1/SKI/BMP2K/TP63/SUCO/IGF1/PTK2/SUFU/ZHX3/MSX2/PTK2B/GJA1/HDAC4/CEBPD/BCOR/COMP/FGFR2/CHSY1/NIPBL/KL/LRP5/CTHRC1/SFRP1/NPPC/OSR1/TAC1/BMP7/BMP6/BMP4/BMP2/ATP2B1/ACVR2B/GLI3/NOG/FAM20C/LTBP3/TGFB3/PTCH1/WNT7B/IL6ST/HAND2/EGR2/PKDCC/GNAS/GREM1/SNAI2/DHRS3/SMOC1/SLC8A1/TWIST2/TWIST1/CITED1/PTGER4/PTN/HGF/WNT5A/SIX2/AXIN2/MAPK1/TMEM64/RORB/RASSF2/ID2/WNT4/PDLIM7/MAPK14/SOX11/CTNNB1/SMAD3/SMAD…
21	GO:0060562	epithelial tube morphogenesis	111/3379	319/15721	2.34148e-08	2.12558e-06	1.70029e-06	111	1.61892	AGTR2/ADAMTS16/RDH10/PBX1/SHH/MMP14/SKI/LGR4/GZF1/TRIM71/SRC/SUFU/PRICKLE1/MSX2/AHI1/ZIC3/SHROOM3/ETV5/TBX20/GJA1/RARA/TNC/FGF2/EDN1/MTSS1/FGFR2/HES1/GBX2/FOXP1/FOXN4/NRARP/MET/LRP5/LRP6/CTHRC1/EPHA4/SFRP1/FOXF1/FOXD1/GREB1L/OSR1/BMP7/BMP5/BMP4/BMP2/FZD1/GLI3/GLI2/CSF1R/IRX1/IRX3/SOX8/SOX4/ACVRL1/CC2D2A/NOG/CXCR4/DLC1/PODXL/PTCH1/DLG1/GDNF/DLL1/GATA4/GATA3/FAT4/MED12/HAND2/HAND1/TBX1/TBX6/TBX3/VE…
22	GO:0045667	regulation of osteoblast differentiation	48/3379	108/15721	7.52761e-08	6.19572e-06	4.95607e-06	48	2.0678	JAG1/SKI/TP63/SUCO/IGF1/PTK2/SUFU/ZHX3/MSX2/HDAC4/CEBPD/FGFR2/LRP5/CTHRC1/SFRP1/NPPC/BMP7/BMP6/BMP4/BMP2/ACVR2B/GLI3/NOG/FAM20C/PTCH1/WNT7B/IL6ST/HAND2/GNAS/GREM1/SNAI2/SMOC1/TWIST2/TWIST1/CITED1/HGF/AXIN2/TMEM64/RORB/RASSF2/ID2/WNT4/PDLIM7/SOX11/CTNNB1/SMAD3/SMAD6/SMAD5
23	GO:0031346	positive regulation of cell projection organization	119/3379	358/15721	1.33646e-07	1.03124e-05	8.2491e-06	119	1.54652	ITSN2/DPYSL3/FEZ1/DZIP1/RAPGEF2/AGRN/FBXO31/C21orf91/SRC/KIT/ENPP2/AUTS2/CNTN1/EEF2K/SHANK2/CNR1/PTK2B/RIMS2/RIMS1/HDAC4/ZMYND8/TIAM1/TENM2/AMIGO1/F2RL1/FGFR1/SHOX2/LYN/DYNLL1/CDC42EP4/CDC42EP3/STK11/FSCN1/FOXO6/BDNF/CXCL12/IL1RAPL1/SLITRK1/BAIAP2/EPHA4/EPHA3/ARSB/BMP7/BMP5/NPTN/FAM98A/FNBP1L/FZD1/NGF/NLGN1/WASF2/CXCR4/DISC1/TGFB3/ATF1/FN1/DAB2IP/CORO1C/NTRK2/SYT17/ISLR2/KCTD17/VEGFA/CRTC1/LLPH/S…
24	GO:0099177	regulation of trans-synaptic signaling	137/3379	426/15721	1.42878e-07	1.06347e-05	8.50686e-06	137	1.49625	CACNA2D2/BCR/EIF2AK4/RAPGEF2/HTR2A/GRID2/GRID1/SRC/NTNG1/GRIK4/PPP3CA/KIT/GRIN1/PLAT/TYROBP/FGF14/CNTN4/GRM4/GRM7/SHANK2/CNR1/PTK2B/PRKCB/PRKCE/RARA/ADCY1/ADCY8/RIMS2/RIMS1/TNR/DRD1/CRH/ZMYND8/SYNPO/SIPA1L1/EDN1/LRRTM1/LRRTM2/CDH11/NRXN1/MTMR2/GRIN2A/GRIN2B/PICK1/NPTX1/BDNF/CELF4/CNTNAP4/BAIAP2/EPHA4/MME/TAC1/NPTN/PLCG1/PLCB4/PLCB1/RNF19A/LZTS1/F2R/ADRA1A/NGF/NLGN1/PLCL2/CBLN1/PFN2/TSHZ3/DISC1/CP…
25	GO:0016202	regulation of striated muscle tissue development	53/3379	127/15721	2.03881e-07	1.3984e-05	1.11861e-05	53	1.94162	SHH/IGF1/FGF20/CYP26B1/TBX20/GJA1/FGF2/HDAC4/HDAC9/EDN1/LOX/FGFR2/FGFR1/SHOX2/BMP4/BMP2/FZD7/SOX6/ZFPM2/NOG/AKAP6/RIPK1/LMOD3/DLL1/MEIS1/PPARA/CENPF/NRG1/TBX1/TBX5/GREM1/NR1D2/JARID2/TLL2/TWIST1/EFNB2/LEF1/MAPK1/JPH2/MYOG/YY1/PAK1/RGS2/CREB1/MAPK14/SOX17/CTDP1/CDON/CTNNB1/SMAD4/SMAD3/TGFBR2/TGFBR3
26	GO:0010464	regulation of mesenchymal cell proliferation	21/3379	33/15721	2.09346e-07	1.4201e-05	1.13596e-05	21	2.96072	SHH/NFIB/FGFR2/FGFR1/SHOX2/FOXP2/LRP5/FOXF1/BMP4/IRS2/PDGFA/TBX1/VEGFA/ZEB1/PTN/LMNA/WNT5A/WNT11/PHF14/CTNNB1/TGFBR2
27	GO:0050804	modulation of chemical synaptic transmission	136/3379	425/15721	2.18733e-07	1.46765e-05	1.174e-05	136	1.48882	CACNA2D2/BCR/EIF2AK4/RAPGEF2/HTR2A/GRID2/GRID1/SRC/NTNG1/GRIK4/PPP3CA/KIT/GRIN1/PLAT/TYROBP/FGF14/CNTN4/GRM4/GRM7/SHANK2/CNR1/PTK2B/PRKCB/PRKCE/RARA/ADCY1/ADCY8/RIMS2/RIMS1/TNR/DRD1/CRH/ZMYND8/SYNPO/SIPA1L1/EDN1/LRRTM1/LRRTM2/CDH11/NRXN1/MTMR2/GRIN2A/GRIN2B/PICK1/NPTX1/BDNF/CELF4/CNTNAP4/BAIAP2/EPHA4/MME/TAC1/NPTN/PLCG1/PLCB4/PLCB1/RNF19A/LZTS1/F2R/ADRA1A/NGF/NLGN1/PLCL2/CBLN1/PFN2/TSHZ3/DISC1/CP…
28	GO:0198738	cell-cell signaling by wnt	153/3379	495/15721	4.31885e-07	2.56349e-05	2.05058e-05	153	1.43806	AGO2/SHH/SKI/LGR4/MAP3K7/FBXW4/SRC/MLLT3/TMEM170B/PPP3CA/PRICKLE2/PRICKLE1/CELSR2/GRK5/ATP6AP2/TBX18/DEPDC1B/DAAM1/HECW1/DAB2/CPE/CPZ/TIAM1/APCDD1/UBB/UBC/BAMBI/FGFR2/CSNK1A1L/COL1A1/MDFI/STK11/RBX1/FOXO1/NRARP/FOXL1/MET/LRP5/LRP6/CTHRC1/SFRP1/ZNF703/CCND1/BMP2/BCL7B/PLCG2/FZD1/FZD7/CDK14/GLI3/PLCB1/SULF1/SULF2/SOX2/SOX4/SIAH2/CCDC88C/NOG/MDFIC/DISC1/TBL1XR1/NXN/PDE6A/WLS/GATA3/RNF213/RNF220/MED1…
29	GO:1901861	regulation of muscle tissue development	53/3379	130/15721	4.96909e-07	2.89379e-05	2.3148e-05	53	1.89681	SHH/IGF1/FGF20/CYP26B1/TBX20/GJA1/FGF2/HDAC4/HDAC9/EDN1/LOX/FGFR2/FGFR1/SHOX2/BMP4/BMP2/FZD7/SOX6/ZFPM2/NOG/AKAP6/RIPK1/LMOD3/DLL1/MEIS1/PPARA/CENPF/NRG1/TBX1/TBX5/GREM1/NR1D2/JARID2/TLL2/TWIST1/EFNB2/LEF1/MAPK1/JPH2/MYOG/YY1/PAK1/RGS2/CREB1/MAPK14/SOX17/CTDP1/CDON/CTNNB1/SMAD4/SMAD3/TGFBR2/TGFBR3
30	GO:0098727	maintenance of cell number	61/3379	157/15721	5.26886e-07	3.03969e-05	2.4315e-05	61	1.80768	JAG1/PBX1/MMP24/SKI/TP63/IGF1/KIT/ZIC3/PRDM14/PRDM16/FGF2/FGF4/FANCC/LIF/HES1/NIPBL/POU5F1/FOXP1/FOXO1/SFRP1/NCOA3/HMGA2/BMP7/FZD7/ESRRB/CNOT2/SOX2/SOX4/NOG/ZC3H13/ELAVL1/DLL1/MED15/MED12/MED10/MED30/IGF2BP1/TBX3/SALL4/ZNF322/POLR2D/POLR2E/METTL3/FUT10/PROX1/PTN/NANOS2/FANCD2/NR2E1/SIX2/KDM4C/EZH2/SS18/TRIM8/CDH2/CTNNB1/ZFP36L2/SMAD2/SMAD4/KLF10/MCPH1
31	GO:0050673	epithelial cell proliferation	118/3379	364/15721	6.56944e-07	3.55729e-05	2.84554e-05	118	1.50825	JUN/SHH/MMP14/LGR4/FBXW7/SRSF6/SP1/DYSF/KDR/TNFSF11/TP63/TGFA/APOH/IGF1/KIT/GJA1/PRKCA/PRKDC/CDKN1C/CDKN2B/NFIB/FGF2/MAP2K5/APOA1/CYP7B1/MTSS1/BMPER/NUPR1/FGFR2/FGFR1/CDH13/HES1/F3/LRG1/STK11/FOXP2/CXCL12/NRARP/PIK3CB/ARNT/SFRP1/ZNF703/CCND1/OSR1/RTN4/BMP6/BMP5/BMP4/BMP2/HMGB2/HMGB1/PEX2/PLCG1/FZD7/SULF1/SULF2/SOX2/ACVRL1/RPTOR/NOG/PTCH1/DLG1/PDGFB/GATA3/NR2F2/PPARG/PPARD/EGFR/DAB2IP/REG3G/ITGA4/…
32	GO:0010721	negative regulation of cell development	104/3379	314/15721	9.80805e-07	5.08782e-05	4.06984e-05	104	1.54098	DPYSL3/JAG1/EIF2AK4/PBX1/SHH/RAPGEF2/SKI/FBXW7/SORL1/IGF1/PTK2/PPP3CA/CNTN4/FGF13/TNR/DIO3/HDAC2/FEZF2/POSTN/THRB/HES1/HES4/HEY1/APPL2/ARF6/FSTL4/MYLIP/LINGO1/EPHA4/NPPC/RTN4/BMP7/PHOX2B/VIM/NKX2-2/GLI3/ZNF536/RNF10/NLGN1/IRX3/SOX2/SOX8/NOG/CDK5R1/LMX1A/DTX1/DLL1/DLL3/MEIS1/ISL2/NR2F1/PPARA/COL3A1/CORO1C/NRG1/TBX6/GAL/VEGFA/SYT4/FBN1/ASAP1/NR1D1/LDLR/PTN/WNT5A/FBLN1/EFNA5/EFNB2/IDH2/NR2E1/SIX3/DI…
33	GO:0001570	vasculogenesis	35/3379	75/15721	1.04851e-06	5.17796e-05	4.14194e-05	35	2.17119	SHH/RAPGEF2/FBXW7/KDR/PTK2/TBX20/ZMIZ1/HEY1/FOXF1/ZFPM2/TMEM100/TIPARP/WNT7B/ITGB8/ITGAV/NTRK2/TBX5/MYO1E/XDH/VEGFA/CAV1/ACKR3/CITED1/AMOT/SPRED1/HAS2/QKI/CD34/SOX17/RASIP1/CTNNB1/APLNR/ZFP36L1/TGFBR2/TGFBR3
34	GO:0060021	roof of mouth development	39/3379	88/15721	1.33417e-06	6.38439e-05	5.10699e-05	39	2.06193	SHH/SKI/PRDM16/BCOR/LRP6/FOXF2/SATB2/OSR1/CHD7/ACVR2B/FZD1/GLI3/BNC2/ASPH/ARID5B/TGFB3/DLG1/TIPARP/HAND2/TBX1/TBX3/PKDCC/SNAI2/GABRB3/COL2A1/DHRS3/FRAS1/TWIST1/WNT5A/LEF1/WNT11/LRRC32/PLEKHA1/INHBA/SOX11/SMAD2/SMAD4/TGFBR2/TGFBR3
35	GO:0071383	cellular response to steroid hormone stimulus	83/3379	240/15721	1.76426e-06	7.9252e-05	6.33951e-05	83	1.60901	AGTR2/URI1/EGLN2/PIAS1/SRC/TP63/PCK1/TFAP4/RARA/RARB/PARK7/ADTRP/DAB2/CRH/DNAJA1/EDN1/CYP7B1/NR6A1/THRB/THRA/ATP1A1/PPARGC1B/FOXP1/FOXO1/BCL2L11/DEFA3/SFRP1/NCOA1/NCOA3/NCOA4/PER1/BMP7/BMP4/ATP2B1/ESRRB/ESRRG/CNOT2/DNMT3B/NRIP1/NR2F1/NR2F2/PPARG/PPARA/PPARD/EGFR/EIF4EBP1/SMYD3/NR3C1/NR3C2/CRY2/UFM1/NR1D2/NR1D1/NCOR2/NR1I2/CBFB/DDRGK1/LMO3/NR2E1/LEF1/NR2C2/RBFOX2/RORA/RORB/PMEPA1/ERRFI1/HNF4G/NR5A…
36	GO:0042326	negative regulation of phosphorylation	127/3379	412/15721	4.73058e-06	0.000181378	0.000145088	127	1.43416	JUN/PKIA/DUSP4/DUSP6/SRCIN1/AJUBA/SORL1/TRIM27/CNKSR3/TFAP4/IGF1R/ZMYND11/PARD3/PRKDC/CDKN1C/CDKN2B/CDKN2C/CDKN2A/PARK7/CTDSPL/HDAC4/DNAJA1/LIF/F2RL1/NUPR1/TERF2IP/UBASH3B/PRKAR1A/LYN/DYNLL1/DMD/FOXO1/SOCS3/SOCS5/LRP5/LRP6/SFRP1/PIK3R2/SNX6/PER1/FOXA2/LAX1/BMP7/BMP4/IRS2/PWP1/EZR/RPTOR/NOG/SIRPA/DNAJC15/DLG1/PDE4D/CHMP6/DTNBP1/GMFB/ATF3/NR2F2/MECOM/PPARA/DAB2IP/CORO1C/SMYD3/IBTK/LDLRAD4/TRIB1/TRI…
37	GO:0016049	cell growth	137/3379	451/15721	4.77502e-06	0.000181952	0.000145547	137	1.41331	ITSN2/DPYSL2/AGTR2/URI1/EIF2AK4/MMP14/EGLN2/DCBLD2/TRIM32/IGF1/AUTS2/FGF13/PTK2B/SLIT3/GJA1/ALCAM/PRDM11/MEX3C/BTG1/CDKN2C/CDKN2A/N6AMT1/RIMS2/RIMS1/TNR/MAP2K5/TIAM1/EDN1/NDUFA13/POSTN/FSTL4/STK11/BDNF/CXCL12/FOXL2/SLC25A33/SFRP1/SERTAD2/SH3GL2/VCL/RTN4/ACVR1B/ENO1/ADRA1A/NGF/ACVRL1/RPTOR/SGK1/CXCR4/AKAP6/DISC1/KRT17/CDK5R1/LMX1A/LTBP4/IGFBPL1/GATA4/FN1/PPARG/PPARA/PPARD/EGFR/ITGB1/ITGA4/SYT17/IS…
38	GO:0003094	glomerular filtration	3379-12-01	16/15721	7.22853e-06	0.000265605	0.000212462	12	3.48942	GJA1/GJA5/GAS6/F2RL1/SULF1/SULF2/F2R/PDGFB/ADORA1/CORO2B/MYO1E/CD34
39	GO:0010611	regulation of cardiac muscle hypertrophy	27/3379	56/15721	8.23495e-06	0.000299026	0.000239196	27	2.2432	TNFRSF1A/IGF1/PTK2/PPP3CA/PRKCA/EDN1/FOXO1/GLRX3/ATP2B4/ADRA1A/AKAP6/PDE9A/PPARA/IL6ST/HAND2/JARID2/LMNA/MEF2A/YY1/ERRFI1/LMCD1/PAK1/RGS2/CTDP1/SMAD4/SMAD3/CAMK2D
40	GO:0044331	cell-cell adhesion mediated by cadherin	22/3379	42/15721	1.04955e-05	0.000368119	0.000294465	22	2.43706	MMP24/ADAM19/CDH20/CDH10/CDH11/CDH12/CDH13/CDH19/FOXA2/BMP6/CDHR3/FER/VEGFA/EPCAM/WNT5A/PPM1F/CDH9/CDH8/CDH6/CDH5/CDH4/CDH2
41	GO:0050919	negative chemotaxis	23/3379	45/15721	1.13051e-05	0.000388563	0.000310818	23	2.37798	LRTM2/LRTM1/SLIT3/APOA1/PDGFA/ITGAV/NRG1/NRP2/ROBO2/ROBO1/WNT5A/EFNA5/NTN1/SEMA5A/SEMA5B/SEMA6B/SEMA6A/SEMA7A/SEMA3C/SEMA3D/SEMA3A/SEMA4B/RYK
42	GO:0003158	endothelium development	45/3379	115/15721	1.26033e-05	0.000422828	0.000338227	45	1.82057	JAG1/RAPGEF2/TNFRSF1A/KDR/GJA1/GJA5/BTG1/F2RL1/HEY1/FOXP1/MET/ARHGEF26/BMP6/BMP4/ACVR2B/EZR/PDE2A/ACVRL1/CXCR4/TMEM100/PDE4D/DLL1/F11R/NR2F2/WNT7B/NRG1/XDH/VEGFA/STARD13/ZEB1/COL18A1/PROX1/PTN/SCUBE1/PTPRS/CD34/PROC/ATOH8/SOX17/CDH5/NOTCH4/STC1/RHOB/CTNNB1/SMAD4
43	GO:0003300	cardiac muscle hypertrophy	35/3379	82/15721	1.26855e-05	0.000423284	0.000338592	35	1.98585	AGTR2/TNFRSF1A/IGF1/PTK2/PPP3CA/PRKCA/HDAC4/HDAC2/TIAM1/EDN1/FOXO1/GLRX3/ATP2B4/ADRA1A/AKAP6/PDE9A/GATA4/PPARA/IL6ST/HAND2/JARID2/LMNA/SORBS2/MEF2A/EZH2/YY1/ERRFI1/LMCD1/PAK1/RGS2/CTDP1/SMAD4/SMAD3/KLF15/CAMK2D
44	GO:0050890	cognition	92/3379	285/15721	1.30684e-05	0.000433717	0.000346938	92	1.50188	JUN/EIF2AK4/PIAS1/HTR2A/KIT/GRIN1/FGF13/SHROOM4/SHANK2/CNR1/GRPR/ST3GAL4/ADCY3/ADCY1/ADCY8/TNR/DRD1/C1QL1/CRH/SYNPO/COMT/THRA/DBH/NRXN1/NRXN3/NRXN2/GRIN2A/GRIN2B/NIPBL/FOXP2/FOXO6/BDNF/PTPRZ1/MUSK/MME/TANC1/TAC1/CHD7/SOBP/NPTN/PLCB1/NGF/VDAC3/SGK1/NQO2/LMX1A/MEIS2/GMFB/EGFR/ADORA1/ITGB1/SNAP25/NTRK2/EGR2/CRTC1/SYT4/KRAS/LDLR/GABRA5/SLC8A3/PTN/CHRNA4/HRH2/CHMP2B/CASP3/TMPRSS11E/MAPK1/HTT/ATXN1/SLC…
45	GO:0007416	synapse assembly	59/3379	164/15721	1.38058e-05	0.00045574	0.000364555	59	1.67379	AGRN/IL1RAP/GRID2/LRTM2/LRTM1/PTK2/GRIN1/SDK1/SDK2/EEF2K/SHANK2/DRD1/AMIGO1/LRRTM1/LRRTM2/GAP43/NRXN1/NRXN2/ARF6/BDNF/IL1RAPL1/SLITRK1/SLITRK5/LINGO2/MDGA1/MUSK/NPTN/FZD1/NLGN1/CBLN1/ASIC2/NRG1/NTRK2/FLRT1/GABRB3/GABRA2/PLXND1/MAGI2/DVL1/LRFN3/SPTBN2/ROBO2/LHFPL4/WNT5A/EFNA5/EFNB2/THBS2/LRRC4/NTN1/LRRN3/PTPRS/KIRREL3/CLSTN2/CLSTN1/CDH9/CDH2/APP/RYK/DSCAM
46	GO:0099173	postsynapse organization	57/3379	157/15721	1.40578e-05	0.000459146	0.00036728	57	1.68915	IL1RAP/SRCIN1/GRID2/IGF1R/EEF2K/ETV5/SHANK2/ZMYND8/TIAM1/SIPA1L1/LRRTM1/LRRTM2/GAP43/NRXN1/NRXN2/MTMR2/GRIN2B/PICK1/ARF6/IL1RAPL1/BAIAP2/EPHA4/MUSK/TANC1/NLGN1/WASF2/CBLN1/CDK5R1/DLG1/GDNF/OPHN1/NRP2/ACTG1/RER1/ZNF804A/MAGI2/DVL1/LRFN2/NOS1AP/SPTBN2/PTN/LHFPL4/WNT5A/CAPRIN1/CHMP2B/LRRC4/PTPRS/CTTN/PRNP/DGKB/CTNND2/CDH2/OPA1/ARC/ARHGAP39/MYH10/LZTS3
47	GO:0001764	neuron migration	55/3379	151/15721	1.77164e-05	0.000564795	0.000451789	55	1.69464	UNC5D/RAPGEF2/FBXO31/PTK2/AUTS2/FGF13/OLIG3/TBX20/GJA1/GAS6/DRD1/LHX6/PHACTR1/DRGX/FEZF2/FGFR1/NIPBL/ACAP3/CXCL12/MDGA1/ULK4/SATB2/PHOX2B/SOX1/CXCR4/DISC1/CDK5R1/GATA3/NR2F2/DAB2IP/COL3A1/NRG1/NTRK2/NRP2/VEGFA/ASTN1/NSMF/TWIST1/DCDC2/NTN1/DCLK1/BARHL2/CCR4/KIRREL3/ATOH1/SEMA6A/NKX6-1/SEMA3A/NDNF/CTNNA2/CTNNB1/MYH10/MARK2/NR4A2/LRIG2
48	GO:1905207	regulation of cardiocyte differentiation	24/3379	49/15721	1.85782e-05	0.00058215	0.000465672	24	2.2788	IGF1/PRICKLE1/EDN1/BMP7/BMP4/BMP2/FZD7/SOX6/AKAP6/DLL1/GATA4/PPARA/EGFR/NRG1/TBX5/GREM1/EFNB2/YY1/PAK1/RGS2/SOX17/CTDP1/SEMA3C/SMAD4
49	GO:0051963	regulation of synapse assembly	39/3379	97/15721	2.2531e-05	0.000675165	0.000540077	39	1.87062	AGRN/IL1RAP/GRID2/LRTM2/LRTM1/PTK2/GRIN1/EEF2K/AMIGO1/LRRTM1/LRRTM2/GAP43/NRXN1/ARF6/BDNF/IL1RAPL1/SLITRK1/SLITRK5/LINGO2/MDGA1/MUSK/FZD1/NLGN1/CBLN1/ASIC2/NTRK2/FLRT1/LRFN3/ROBO2/LHFPL4/WNT5A/EFNA5/THBS2/NTN1/LRRN3/PTPRS/CLSTN2/CLSTN1/APP
50	GO:0030510	regulation of BMP signaling pathway	35/3379	84/15721	2.37658e-05	0.000705319	0.000564197	35	1.93857	SKI/SORL1/CER1/MSX2/HTRA3/BMPER/HES1/FSTL1/FSTL3/SFRP1/PCSK6/CHRDL1/FOXD1/BMP4/FZD1/SULF1/SKOR1/SKOR2/ACVRL1/NOG/GATA4/CRB2/FBN1/GREM1/DAND5/RBPMS2/FBXL15/WNT5A/PPM1A/SOX11/CDH5/SMAD2/SMAD4/SMAD6/SMAD7
51	GO:0022029	telencephalon cell migration	25/3379	53/15721	2.83962e-05	0.000804083	0.0006432	25	2.1946	FGF13/SUN1/TNR/DRD1/LHX6/SYNE2/FEZF2/CXCL12/RTN4/GLI3/CXCR4/DISC1/CDK5R1/EGFR/DAB2IP/NRG1/NRP2/POU3F2/POU3F3/FUT10/ROBO1/NR2E1/SEMA3A/DIXDC1/CTNNB1
52	GO:0060323	head morphogenesis	19/3379	36/15721	3.65575e-05	0.000976924	0.000781459	19	2.45552	SKI/CRISPLD1/CRISPLD2/ATP6AP2/COL1A1/NIPBL/LRP6/MMP2/ASPH/NOG/ARID5B/TGFB3/TIPARP/TBX1/LEF1/PLEKHA1/EP300/PAX9/SSBP3
53	GO:0097553	calcium ion transmembrane import into cytosol	48/3379	130/15721	3.95325e-05	0.00104736	0.0008378	48	1.71787	HTR2A/GRIN1/PTK2B/PRKCE/FGF2/DRD1/NOL3/UBASH3B/GRIN2A/LYN/GRIN2B/DMD/CAPN3/CHD7/TRDN/ATP2B4/PLCG2/PLCG1/PLCH1/PLCB1/F2R/AKAP6/PDE4D/IBTK/MYO5A/SLC8B1/SLC8A3/SLC8A1/P2RY6/PLN/RASA3/JPH2/HTT/PTPRC/FASLG/ANK2/CALM1/CALM2/RAMP3/CALCR/PRNP/ITPR2/TPCN2/TPCN1/NTSR1/RYR1/APLNR/CAMK2D
54	GO:0007015	actin filament organization	112/3379	370/15721	4.02662e-05	0.00106224	0.000849702	112	1.40834	DPYSL3/NEBL/MYBPC2/TMEFF2/SYNPO2/SRC/TRIM27/LIMCH1/PLEK/SHROOM3/SHROOM4/PTK2B/TTC17/PRKCE/CFL2/PLS3/TPM4/SWAP70/PHACTR1/APOA1/SYNPO/AIF1/F2RL1/DIAPH3/FCHSD1/PREX1/PPARGC1B/TRIOBP/CDC42EP4/CDC42EP3/PICK1/ARF6/FSCN1/CXCL12/MET/BAIAP2/SFRP1/PIK3R1/NEDD9/TAC1/ARHGEF10/TMSB4X/SPIRE1/EVL/WASF2/WASF3/MARCKS/EZR/PFN2/CORO7/SH3KBP1/DLC1/TGFB3/FER/DLG1/LMOD1/LMOD3/GMFB/CORO1C/IGSF22/CORO2B/ITGB5/RND3/ASAP3…
55	GO:0050807	regulation of synapse organization	69/3379	206/15721	4.14296e-05	0.00108367	0.000866844	69	1.55838	AGRN/IL1RAP/SRCIN1/GRID2/LRTM2/LRTM1/PTK2/GRIN1/EEF2K/ETV5/ZMYND8/TIAM1/SIPA1L1/AMIGO1/LRRTM1/LRRTM2/GAP43/NRXN1/GRIN2B/ARF6/BDNF/IL1RAPL1/SLITRK1/SLITRK5/LINGO2/BAIAP2/MDGA1/EPHA4/MUSK/YWHAZ/FZD1/NLGN1/CBLN1/DISC1/CDK5R1/ASIC2/DAB2IP/NTRK2/PCDH8/NRP2/ZNF804A/FLRT1/LRFN3/LRFN2/ROBO2/PTN/LHFPL4/WNT5A/EFNA5/CAPRIN1/CHMP2B/THBS2/NTN1/LRRN3/PTPRS/PRNP/MAPK14/CYFIP1/CLSTN2/DGKB/CLSTN1/CDH8/CDH2/OPA1/A…
56	GO:0007548	sex differentiation	83/3379	259/15721	4.52535e-05	0.00116883	0.000934967	83	1.49097	RDH10/PBX1/SHH/MMP14/LGR4/BOK/SRC/TP63/KIT/SLIT3/ERCC1/PTX3/GJA1/GAS2/RARA/NUPR1/UBB/UTF1/NIPBL/FSTL3/BCL2L11/FOXL2/LRP6/SFRP1/FOXF2/IMMP2L/NCOA1/NCOA4/FOXC1/GREB1L/CCND1/OSR1/BMP6/BMP5/CHD7/HMGB2/ACVR1B/TAF4/ASB1/PRDX4/ZFP42/IRX5/SOX8/ZFPM2/ARID5B/DNAJC19/NRIP1/GATA4/GATA3/TIPARP/TBX3/ADCYAP1R1/FSHR/HSD17B3/HSD17B4/VEGFA/KITLG/TFAP2C/ROBO2/CITED2/LHFPL2/WNT5A/EIF2S2/CASP3/ROR2/ARRB1/NR5A1/PLEKHA…
57	GO:0070371	ERK1 and ERK2 cascade	90/3379	286/15721	4.74778e-05	0.0012161	0.000972782	90	1.46409	JUN/DUSP4/DUSP6/RAPGEF2/FBXW7/HTR2A/SRC/KDR/TNFSF11/PKHD1/IGF1/SYK/CNKSR3/KIT/NEK10/FGF20/FGF19/FGF18/PTK2B/PRKCA/GAS6/FGF2/FGF4/TIAM1/LIF/F2RL1/BMPER/FGFR3/FGFR2/LYN/TNFRSF11A/MFHAS1/BMP4/BMP2/HMGB1/NPTN/GPR183/F2R/CSF1R/ADRA1A/EZR/PRMT5/NQO2/SIRPA/DLG1/ATF3/PDGFB/PDGFA/GATA4/PDGFD/PDGFC/FN1/ARHGAP8/EGFR/DAB2IP/ITGAV/HAND2/FSHR/GNAI2/ACKR3/P2RY6/ANGPT1/HRAS/PTGER4/LMO3/CHRNA9/FBLN1/NLRP6/SPRED1/…
58	GO:0061053	somite development	35/3379	87/15721	5.73115e-05	0.00141513	0.00113199	35	1.87172	SHH/TBX18/PRKDC/HES7/NRARP/LRP6/SFRP1/FOXF1/FOXC1/RBBP6/NOG/PTCH1/DLL1/DLL3/MED12/CRB2/PCDH8/TBX6/ZEB2/PLXNA2/NKD1/WNT5A/AXIN2/LEF1/WNT11/ROR2/XRCC2/EP300/WNT4/SOX11/TCF15/PAX1/SEMA3C/SMAD4/SMAD3
59	GO:0071229	cellular response to acid chemical	67/3379	201/15721	6.28747e-05	0.00154632	0.00123693	67	1.55085	SRC/KDR/PCK1/CYP26B1/PTK2B/PRKCE/RARA/RARB/TNC/LANCL2/HDAC2/EDN1/AMIGO1/NDUFA13/FGFR2/COL6A1/LYN/COL1A1/COL1A2/BAIAP2/SFRP1/EPHA3/CAPN2/OSR1/ACACA/BRINP2/CPS1/MMP2/MYB/FZD7/CPEB4/STRA8/RRAGC/RPTOR/AKAP8/PDGFB/PDGFD/PDGFC/PPARG/EGFR/WNT7B/COL3A1/TBX1/NTRK2/VEGFA/GNB1/ZEB1/LDLR/P2RY6/NSMF/PTGER4/WNT5B/WNT5A/WNT11/PID1/MYOG/RORB/SESN3/SESN2/SH3BP4/XRCC5/HSF1/COL5A2/CREB1/OPA1/BCL11A/COL4A1
60	GO:0043087	regulation of GTPase activity	133/3379	457/15721	6.36113e-05	0.00155823	0.00124645	133	1.35403	BCR/JUN/SNX13/RAPGEF2/RAPGEF6/SNX18/AGRN/AJUBA/VPS9D1/RINL/RIN2/PTK2/SGSM2/ECT2/PTK2B/DEPDC1B/DENND1A/FGD4/FGD5/TIAM2/TIAM1/SIPA1L2/SIPA1L3/SIPA1L1/F2RL1/RALBP1/USP6NL/PREX1/GAPVD1/RSU1/CXCL13/ACAP3/RAP1GAP/ARHGAP11B/EPHA4/SFRP1/EPHA3/CCDC125/NEDD9/ARHGEF10/ARHGEF16/TBC1D3/TBC1D5/TBC1D7/FICD/CPEB2/PLCB1/CHN2/F2R/RABGAP1L/PTPRN2/DLC1/DOCK5/DOCK9/RGS20/RGS10/RGS12/F11R/ARHGAP8/ARHGAP5/DAB2IP/CORO1C…
61	GO:0031952	regulation of protein autophosphorylation	22/3379	46/15721	6.53164e-05	0.00158739	0.00126979	22	2.22514	JUN/SRC/RAP2A/RAP2B/NEK10/EEF2K/PDGFB/PDGFA/PDGFD/PDGFC/VEGFA/CAV1/GREM1/GFRA2/PPP2R5E/PPP2R5C/PTPRC/ERRFI1/RASSF2/CALM1/CALM2/TNKS1BP1
62	GO:0046661	male sex differentiation	54/3379	154/15721	6.98617e-05	0.00167153	0.00133709	54	1.63142	SHH/MMP14/LGR4/BOK/KIT/ERCC1/GJA1/RARA/NUPR1/UBB/UTF1/FSTL3/BCL2L11/SFRP1/NCOA1/NCOA4/GREB1L/CCND1/BMP6/BMP5/HMGB2/ASB1/PRDX4/ZFP42/SOX8/ZFPM2/ARID5B/GATA4/GATA3/TBX3/FSHR/HSD17B3/HSD17B4/KITLG/TFAP2C/CITED2/LHFPL2/WNT5A/EIF2S2/ROR2/NR5A1/PLEKHA1/WNT4/INHBA/ING2/LHCGR/SEMA3A/STAR/DMRT1/DMRT3/CTNNB1/SMAD4/SMAD5/KIF18A
63	GO:0022407	regulation of cell-cell adhesion	113/3379	380/15721	8.47901e-05	0.00195302	0.00156226	113	1.38352	TFRC/JAG1/SHH/MAP3K8/SRC/MALT1/TNFSF11/B4GALNT2/IGF2/IGF1/PTK2/SYK/CELSR2/ETS1/ADAM19/CARD11/CD9/ZMIZ1/PRKCA/RARA/TNR/SWAP70/ADTRP/MAP2K5/APOA1/AIF1/HES1/UBASH3B/PRKAR1A/LYN/FSTL3/CXCL13/MBP/SOCS6/SOCS5/CXCL12/NRARP/MDGA1/PIK3R1/ZNF703/TNFRSF13C/FOXA2/LAX1/BMP7/BMP6/BMP4/BMP2/HMGB1/MYB/GLI3/GLI2/MAD1L1/SOX2/SIRPG/SIRPA/DTX1/PODXL/DLG1/GATA3/PPARA/IL12RB1/IL6ST/ITGA4/PCDH8/PIEZO1/EGR3/IL15/VEGFA/C…
64	GO:0062009	secondary palate development	14/3379	24/15721	9.38382e-05	0.00214542	0.00171616	14	2.71399	CHD7/FZD1/TGFB3/DLG1/TBX1/WNT5A/LEF1/WNT11/LRRC32/SOX11/SMAD2/SMAD4/TGFBR2/TGFBR3
65	GO:2000677	regulation of transcription regulatory region DNA binding	23/3379	50/15721	9.5788e-05	0.00217389	0.00173894	23	2.14018	FBXW7/IGF1/MSX2/GTF2B/PARK7/LIF/HEY1/FOXC1/DOT1L/HMGA2/TMSB4X/ANKRD33/GATA3/HAND2/HAND1/DDRGK1/TWIST1/ZBTB7C/EP300/SOX11/TRAF6/CTNNB1/IFNG
66	GO:0033002	muscle cell proliferation	62/3379	185/15721	9.7319e-05	0.00220055	0.00176026	62	1.55924	JUN/SHH/IGF1/TGM2/FGF20/TBX20/GJA1/PRKDC/FGF2/HDAC4/TENM4/EDN1/AIF1/COMT/FGFR2/FGFR1/CDH13/PRKAR1A/FOXP1/FOXC1/NPPC/BMP4/MMP2/MYB/VIPR2/ZFPM2/NOG/NQO2/RIPK1/TGFB3/MEIS1/PDGFB/PDGFD/PPARG/PPARD/EGFR/TBX5/TRIB1/IL15/GNAI2/RBPMS2/JARID2/P2RY6/ANGPT1/MAPK1/MYOG/IL12B/IL12A/XRCC5/ID2/PAK1/RXRA/ARID2/MAPK14/IGFBP3/NOTCH3/TRAF6/ANG/CTNNB1/TGFBR2/TGFBR3/IFNG
67	GO:0050803	regulation of synapse structure or activity	70/3379	215/15721	0.000100152	0.00223999	0.00179181	70	1.51479	AGRN/IL1RAP/SRCIN1/GRID2/LRTM2/LRTM1/PTK2/GRIN1/EEF2K/ETV5/ZMYND8/TIAM1/SIPA1L1/AMIGO1/LRRTM1/LRRTM2/GAP43/NRXN1/GRIN2B/ARF6/BDNF/IL1RAPL1/SLITRK1/SLITRK5/LINGO2/BAIAP2/MDGA1/EPHA4/MUSK/YWHAZ/FZD1/NLGN1/CBLN1/DISC1/CDK5R1/ASIC2/DAB2IP/NTRK2/PCDH8/NRP2/ZNF804A/FLRT1/LRFN3/LRFN2/ROBO2/PTN/LHFPL4/WNT5A/EFNA5/CAPRIN1/CHMP2B/DNM2/THBS2/NTN1/LRRN3/PTPRS/PRNP/MAPK14/CYFIP1/CLSTN2/DGKB/CLSTN1/CDH8/CDH2/O…
68	GO:0098742	cell-cell adhesion via plasma-membrane adhesion molecules	81/3379	257/15721	0.000104444	0.00230262	0.00184191	81	1.46637	CXADR/UNC5D/MMP24/IL1RAP/AJUBA/GRID2/NTNG1/CELSR2/SDK1/CNTN4/SDK2/ALCAM/MAP2K5/APOA1/HMCN1/TENM2/TENM4/AMIGO1/CDH20/SELE/CDH10/CDH11/CDH12/CDH13/CDH19/NRXN1/DSC3/MBP/PIK3CB/IL1RAPL1/SLITRK1/MDGA1/ARVCF/BMP2/NPTN/CDHR3/VSTM2L/NLGN1/CBLN1/PALLD/FAT4/CRB2/IGSF21/ITGB1/PCDH1/PCDH9/PCDH8/FGFRL1/PCDHA1/EPCAM/LRFN3/ROBO2/ROBO1/CLDN20/CLDN23/CLDN12/EFNA5/CLDN7/CADM1/LRRC4/MYPN/LRRC4C/PCDH10/PCDH19/PTPRT/…
69	GO:0045927	positive regulation of growth	77/3379	242/15721	0.000108601	0.00238574	0.0019084	77	1.48036	ITSN2/CACNA2D2/TFCP2L1/MMP14/AGRN/TRIM32/IGF2/IGF1/RAG2/TBX20/PTK2B/PRKDC/N6AMT1/FGF2/RIMS2/RIMS1/DIO3/MAP2K5/EDN1/FGFR2/FGFR1/NIPBL/FOXS1/BDNF/CXCL12/SLC25A33/SFRP1/CAPN3/CHD7/SLC6A3/PLCB1/NGF/ZFPM2/EZR/RPTOR/CXCR4/AKAP6/DISC1/KRT17/DLL1/FN1/PPARD/EGFR/TBX5/SYT17/ISLR2/VEGFA/POU3F2/SYT4/SYT2/SYT1/PROX1/EFNA5/LEF1/MAPK1/LIMK1/NTN1/PPM1F/PAK1/HSF1/IL7/DDX3X/POU1F1/CREB1/MAPK14/CYFIP1/UNC13A/SEMA5A…
70	GO:0044089	positive regulation of cellular component biogenesis	142/3379	499/15721	0.000116958	0.00256021	0.00204796	142	1.32397	DPYSL3/JUN/DZIP1/SYNPO2/AGRN/IL1RAP/AJUBA/BMF/GRID2/SRC/LRTM2/LRTM1/KDR/TRIM27/LIMCH1/SUB1/SYK/KIT/AUTS2/PLEK/EEF2K/PTK2B/ERCC4/ERCC1/PRKCE/PRKCA/GTF2B/SWAP70/TPPP/APOA1/HDAC4/VPS4B/ZMYND8/SYNPO/TENM2/EDN1/AMIGO1/F2RL1/LRRTM1/LRRTM2/FCHSD1/NRXN1/DYNLL1/CDC42EP4/CDC42EP3/PICK1/ARF6/CXCL13/RBX1/FSCN1/BCL2L11/BDNF/IL1RAPL1/MET/SLITRK1/SLITRK5/LINGO2/BAIAP2/SFRP1/HEATR1/TAC1/BMP7/ARHGEF10/FAM98A/FNBP…
71	GO:0031589	cell-substrate adhesion	101/3379	336/15721	0.00012614	0.00273215	0.00218549	101	1.39854	BCR/COL13A1/JAG1/MMP14/SRCIN1/AJUBA/ONECUT1/SRC/KDR/LIMCH1/PTK2/ITGBL1/PLAU/PTK2B/PRKCE/BCAM/FREM1/GAS6/CDKN2A/APOA1/TIAM1/PARVA/PARVB/PARVG/EGFLAM/POSTN/CDH13/PREX1/RSU1/COL1A1/TRIOBP/UTRN/BCL2L11/PIK3CB/HSD17B12/SFRP1/EPHA3/PIK3R1/FOXF1/NEDD9/VCL/LAMC2/MMRN1/VIT/FZD7/VWF/ACVRL1/DISC1/DLC1/NID1/FER/DOCK5/EGFL6/FN1/PPARD/COL3A1/ATXN3L/CORO1C/CORO2B/ITGB1/ITGB5/ITGAV/ITGB6/ITGA4/MYO1G/VEGFA/MKLN1/…
72	GO:0060513	prostatic bud formation	3379-08-01	10/15721	0.000133464	0.00284095	0.00227253	8	3.72205	SHH/TP63/BMP7/BMP4/GLI2/SULF1/NOG/WNT5A
73	GO:0099084	postsynaptic specialization organization	17/3379	33/15721	0.00013922	0.00295329	0.00236239	17	2.39677	IL1RAP/GRID2/SHANK2/ZMYND8/LRRTM1/LRRTM2/GAP43/NRXN1/NRXN2/ARF6/NLGN1/CBLN1/DLG1/OPHN1/LRRC4/PTPRS/CDH2
74	GO:0007611	learning or memory	78/3379	248/15721	0.000149654	0.0031076	0.00248583	78	1.46331	JUN/EIF2AK4/PIAS1/HTR2A/KIT/GRIN1/FGF13/SHANK2/CNR1/GRPR/ADCY3/ADCY1/ADCY8/TNR/DRD1/C1QL1/CRH/SYNPO/COMT/THRA/DBH/NRXN1/NRXN3/NRXN2/GRIN2A/GRIN2B/FOXP2/FOXO6/BDNF/PTPRZ1/MUSK/MME/TANC1/TAC1/NPTN/PLCB1/NGF/VDAC3/SGK1/NQO2/LMX1A/MEIS2/GMFB/EGFR/ITGB1/SNAP25/NTRK2/EGR2/CRTC1/SYT4/KRAS/LDLR/GABRA5/SLC8A3/PTN/HRH2/CASP3/MAPK1/HTT/ATXN1/SLC12A5/SCN2A/SORCS3/EP300/PRNP/CALB1/PJA2/CREB1/CLN8/ATP8A1/BTBD9…
75	GO:0035303	regulation of dephosphorylation	65/3379	199/15721	0.000156753	0.00322545	0.0025801	65	1.51968	AGTR2/URI1/CCDC8/SRC/PLEK/CNST/SWAP70/PHACTR3/PHACTR1/ZFYVE1/MTMR2/PPARGC1B/MFHAS1/SH2D4A/PPP1R14A/BMP2/RBM26/ELL/NUAK1/DLC1/SLC39A10/ADORA1/BOD1L1/BOD1/ELFN1/PPP6R3/MYO1D/CSRNP3/GNAI2/MGAT5/CABIN1/CRY2/ANKLE2/GPATCH2/CDK5RAP3/MAGI2/PPP2R2A/PPP2R1B/PPP2R1A/NSMF/SPPL3/PTN/SPRED1/PPP2R5E/PPP2R5C/PPP2R2C/PPP2R2B/PPP4R1/HTT/PTPRC/PPP1R3B/PPP1R26/CALM1/CALM2/PPP1R17/LMTK3/CAMTA1/GSK3B/PPP1R9B/CDH5/IGF…
76	GO:0040013	negative regulation of locomotion	91/3379	300/15721	0.000188106	0.00373369	0.00298665	91	1.41128	DPYSL3/BCR/AGTR2/JAG1/SHH/TMEFF2/TRIM32/TRIM27/LIMCH1/APOH/RAP2A/RAP2B/SEMG2/SEMG1/FGF2/ADTRP/MAP2K5/ZMYND8/AIF1/DCN/C5/CXCL13/CXCL12/SFRP1/CCDC125/VCL/BMP5/HMGB1/PLCB1/SULF1/EVL/PFN2/ACVRL1/NOG/PODN/DLC1/GATA3/NR2F2/PPARG/PPARD/DAB2IP/COL3A1/ADORA1/CORO1C/NRG1/TBX5/LDLRAD4/TRIB1/GREM1/NAV3/ADARB1/STARD13/MAGI2/VASH1/SRGAP1/ADAMTS9/ANGPT2/ROBO2/CITED2/ROBO1/PTGER4/PTN/WNT5A/FBLN1/IDH2/SPRED1/WNT1…
77	GO:0001558	regulation of cell growth	113/3379	387/15721	0.000189956	0.00374631	0.00299674	113	1.3585	ITSN2/DPYSL2/AGTR2/URI1/MMP14/EGLN2/DCBLD2/TRIM32/IGF1/FGF13/PTK2B/SLIT3/GJA1/PRDM11/BTG1/CDKN2C/CDKN2A/N6AMT1/RIMS2/RIMS1/TNR/MAP2K5/EDN1/NDUFA13/FSTL4/STK11/BDNF/CXCL12/SLC25A33/SFRP1/SERTAD2/RTN4/ACVR1B/ENO1/NGF/ACVRL1/RPTOR/SGK1/CXCR4/AKAP6/DISC1/KRT17/CDK5R1/LMX1A/LTBP4/IGFBPL1/FN1/PPARG/PPARA/PPARD/EGFR/SYT17/ISLR2/SMARCA2/GAL/VEGFA/SYT4/SYT2/SYT1/FBP1/NAIF1/PPP2R1A/WNT5A/EFNA5/DNM2/PAPPA2/…
78	GO:0048545	response to steroid hormone	109/3379	372/15721	0.000211196	0.00405871	0.00324663	109	1.36325	AGTR2/URI1/EGLN2/PIAS1/AGXT/SRC/TP63/PCK1/PCNA/TFAP4/SLIT3/RARA/RARB/FOSB/PARK7/ADTRP/DAB2/CRH/DNAJA1/EDN1/CYP7B1/AIF1/NR6A1/LOX/THRB/THRA/ATP1A1/PPARGC1B/COL1A1/FOXP1/FOXO1/BCL2L11/DEFA3/SFRP1/NCOA1/NCOA2/NCOA3/NCOA4/PER1/CCND1/BMP7/BMP6/BMP4/CPS1/HMGB2/ATP2B1/NKX2-2/ESRRB/ESRRG/CNOT2/DNMT3B/ALDH3A1/TGFB3/NRIP1/NR2F1/NR2F2/PPARG/PPARA/PPARD/EGFR/WNT7B/EIF4EBP1/SMYD3/NR3C1/NR3C2/CAV1/CRY2/UFM1/KR…
79	GO:0045862	positive regulation of proteolysis	98/3379	329/15721	0.000226794	0.00425531	0.0034039	98	1.38587	EIF2AK3/BBC3/CASP12/MMP14/EGLN3/FBXW7/PIAS1/KHDC1/BOK/SRC/MALT1/TRIM32/PTK2/HERPUD1/SYK/RNF144A/RNF144B/PRICKLE1/GRIN1/TFAP4/SEMG2/SEMG1/PTK2B/AKIRIN2/DAB2/HDAC2/BLID/NDUFA13/NUPR1/DAP/CSNK1A1L/GRIN2A/LYN/EDEM1/GRIN2B/F3/ANKIB1/RBX1/BCL2L11/MBP/SOCS5/TNFRSF10A/FOXL2/EPHA4/CRADD/CAPN3/CYCS/HMGB1/RCN3/CHFR/ENO1/TANK/GRAMD4/RNF19A/F2R/NGF/ASPH/DISC1/DLC1/RIPK1/SENP1/RNF217/FN1/DDA1/PPARG/DAB2IP/TRIB…
80	GO:0032970	regulation of actin filament-based process	106/3379	361/15721	0.000234957	0.00436864	0.00349456	106	1.36613	TMEFF2/SYNPO2/KCNE3/KCNJ2/TRIM27/LIMCH1/CNN2/ECT2/FGF13/PLEK/PTK2B/GJA5/PRKCE/CFL2/SWAP70/APOA1/SYNPO/EDN1/F2RL1/FCHSD1/ATP1A1/PREX1/TRIOBP/CDC42EP4/CDC42EP3/PICK1/ARF6/FSCN1/CXCL12/MET/BAIAP2/SFRP1/EPHA3/PIK3R1/TAC1/ARHGEF10/CDK10/TMSB4X/CSF1R/SPIRE1/EVL/WASF2/PFN2/DLC1/CDK5R1/TGFB3/FER/DLG1/LMOD1/LMOD3/PDE4B/PDE4D/GMFB/F11R/PDGFA/GATA4/ADORA1/CORO2B/CAV1/RND3/ASAP3/ADD3/ARFGEF1/WDR1/PLEKHG2/NOS…
81	GO:0045785	positive regulation of cell adhesion	112/3379	385/15721	0.000236906	0.00439165	0.00351296	112	1.35347	TFRC/SHH/MAP3K8/DYSF/SRC/MALT1/KDR/TNFSF11/TNFSF18/IGF2/IGF1/PPP3CA/SYK/ETS1/TGM2/ADAM19/CARD11/PTK2B/ZMIZ1/PRKCE/PRKCA/RARA/APOA1/AIF1/EGFLAM/CDH13/HES1/PREX1/RSU1/LYN/TRIOBP/FSTL3/CXCL13/UTRN/SOCS5/CXCL12/HSD17B12/SFRP1/PIK3R1/FOXF1/TNFRSF13C/NEDD9/FOXA2/BMP7/HMGB1/MMRN1/VIT/MYB/GLI3/GLI2/SOX2/DISC1/SIRPG/SIRPA/NID1/PODXL/DOCK5/EGFL6/GATA3/FN1/IL12RB1/IL6ST/ITGAV/ITGA4/PIEZO1/EGR3/IL15/VEGFA/CA…
82	GO:0001756	somitogenesis	28/3379	69/15721	0.000257336	0.00468968	0.00375136	28	1.888	TBX18/PRKDC/HES7/NRARP/LRP6/SFRP1/FOXF1/FOXC1/DLL1/DLL3/MED12/CRB2/PCDH8/TBX6/ZEB2/PLXNA2/NKD1/WNT5A/AXIN2/LEF1/ROR2/XRCC2/EP300/TCF15/PAX1/SEMA3C/SMAD4/SMAD3
83	GO:0106030	neuron projection fasciculation	13/3379	23/15721	0.000259061	0.00468968	0.00375136	13	2.62971	CNTN4/CNR1/FEZF2/AMIGO1/EPHA4/EPHA3/RTN4/CDK5R1/CRTAC1/CASP3/SEMA5A/SEMA3A/NCAM2
84	GO:0001659	temperature homeostasis	56/3379	169/15721	0.000286631	0.0051138	0.00409062	56	1.54168	LGR4/HTR2A/TNFSF11/SYK/IGF1R/ACOT11/CNR1/GJA1/PRDM16/DIO2/DRD1/MAP2K6/MFAP2/EDN2/THRA/DBH/PPARGC1B/APPL2/ELOVL6/UCP2/STK11/TNFRSF11A/FOXO1/PEMT/PHOX2B/LAMA4/ACVR2B/ESRRG/ZNF516/PLCL2/CXCR4/PDGFC/ADORA1/FTO/EPAS1/OMA1/IL15/VEGFA/CAV1/GNAS/CMKLR1/NR1D1/TLE3/ADAMTS5/PTGER3/EHMT1/PGAM5/FABP5/NOVA1/NOVA2/HSF1/RHEB/EBF2/NTSR1/CIDEA/ADIPOR2
85	GO:0060401	cytosolic calcium ion transport	53/3379	158/15721	0.000293051	0.00519828	0.0041582	53	1.56067	HTR2A/GRIN1/PTK2B/PRKCE/FGF2/DRD1/NOL3/UBASH3B/GRIN2A/LYN/GRIN2B/DMD/CAPN3/CHD7/TRDN/ATP2B4/PLCG2/PLCG1/PLCH1/PLCB1/F2R/ADRA1A/AFG3L2/AKAP6/PDE4D/IBTK/ADCYAP1R1/MYO5A/CAV1/SLC8B1/SLC8A3/SLC8A1/P2RY6/PLN/RASA3/JPH2/HTT/PTPRC/FASLG/ANK2/CALM1/CALM2/RAMP3/CALCR/PRNP/ITPR2/OPA1/TPCN2/TPCN1/NTSR1/RYR1/APLNR/CAMK2D
86	GO:0099560	synaptic membrane adhesion	14/3379	26/15721	0.000297658	0.00520521	0.00416374	14	2.50522	IL1RAP/NTNG1/NRXN1/SLITRK1/MDGA1/NLGN1/PCDH8/LRFN3/EFNA5/LRRC4/LRRC4C/PTPRS/MAPK14/CDH9
87	GO:0048511	rhythmic process	87/3379	288/15721	0.000299108	0.0052158	0.00417222	87	1.40546	CREBBP/JUN/KDM8/KCND2/LGR4/FBXW7/SP1/TOP1/SRC/PCNA/ETS1/SLIT3/HS3ST2/PTX3/PRKDC/GAS2/ADCY1/PPP1CB/USP7/MTNR1B/MAP2K6/CRH/HDAC2/CRX/DBP/HES7/TNFRSF11A/GFPT1/RPE65/NCOA1/NCOA2/PER1/RBM4B/GPR157/NLGN1/SIAH2/PRMT5/CDK5R1/TGFB3/NRIP1/ATG7/BHLHE41/PPARG/PPARA/EGFR/ADORA1/CREM/NTRK2/EGR2/EGR3/FSHR/NFIL3/CRTC1/CRY2/NR1D2/NR1D1/TIMP4/NCOR2/METTL3/SIK1/TWIST1/ROBO2/PROX1/PTN/CASP3/SIX3/EZH2/HAS2/RORA/RORB/…
88	GO:1901655	cellular response to ketone	34/3379	90/15721	0.000305885	0.00531895	0.00425473	34	1.75763	AGTR2/LARP1/SRC/PCK1/TFAP4/PRKCE/ADCY3/ADCY1/ADCY8/ADCY5/TNC/PARK7/CRH/AACS/FOXO1/SFRP1/ACACA/ATP2B1/DNMT3B/MAP4K1/AKAP8/PPARG/EGFR/EIF4EBP1/SMYD3/NR3C1/GNB1/P2RY6/PTGER4/EFNA5/ERRFI1/AHR/UGT3A2/STAR
89	GO:0045780	positive regulation of bone resorption	3379-11-01	18/15721	0.000309957	0.00535956	0.00428721	11	2.84323	TFRC/TNFSF11/SYK/PRKCA/PPARGC1B/TNFRSF11A/LTBP3/EGFR/PLEKHM1/TMEM64/DCSTAMP
90	GO:0046852	positive regulation of bone remodeling	3379-11-01	18/15721	0.000309957	0.00535956	0.00428721	11	2.84323	TFRC/TNFSF11/SYK/PRKCA/PPARGC1B/TNFRSF11A/LTBP3/EGFR/PLEKHM1/TMEM64/DCSTAMP
91	GO:0061041	regulation of wound healing	45/3379	130/15721	0.000374266	0.00619092	0.00495223	45	1.6105	SRSF6/APOH/SYK/PLAT/PLAU/PLEK/TEC/CD9/GJA1/PRKCE/PRKCA/FGF2/ADTRP/EDN1/F2RL1/UBASH3B/LYN/F3/FOXA2/CAPN3/F11/F2R/CXCR4/PDGFB/PDGFA/PPARD/REG3G/CAV1/ARFGEF1/SMOC2/KLKB1/HRAS/DUOX1/MYLK/TSPAN8/CD34/AJAP1/WNT4/PROC/RREB1/ANXA1/ANXA5/SMAD3/TGFBR2/TFPI
92	GO:1905208	negative regulation of cardiocyte differentiation	3379-12-01	21/15721	0.000392127	0.00642069	0.00513603	12	2.65861	PRICKLE1/BMP2/FZD7/SOX6/DLL1/PPARA/EGFR/YY1/PAK1/RGS2/CTDP1/SMAD4
93	GO:0003093	regulation of glomerular filtration	3379-08-01	11/15721	0.000396597	0.00644261	0.00515356	8	3.38368	GJA1/GJA5/GAS6/F2RL1/F2R/PDGFB/ADORA1/CORO2B
94	GO:0051480	regulation of cytosolic calcium ion concentration	99/3379	340/15721	0.000510378	0.00791598	0.00633214	99	1.35472	HTR2A/BOK/GRIN1/TGM2/CNR1/PTK2B/GJA1/PRKCE/ADCY8/ADCY5/FGF2/GTF2I/SWAP70/MTNR1B/DRD1/SYNPO/EDN1/EDN2/NOL3/F2RL1/F2RL2/UBASH3B/GRIN2A/LYN/GRIN2B/DMD/CXCL13/PIK3CG/LRP6/CAPN3/TAC1/CHD7/HMGB1/NPTN/TRDN/ATP2B4/ATP2B1/PLCG2/PLCG1/PLCH1/PLCB1/GPR157/F2R/ADRA1B/ADRA1A/CXCR4/AKAP6/PDE4D/PDE6A/ADORA1/IBTK/ITGAV/ADCYAP1R1/MYO5A/CACNA1A/CAV1/GNB1/ACKR3/CMKLR1/SLC8B1/SLC8A3/SLC8A1/P2RY6/PLN/SPPL3/PTGER4/PTGE…
95	GO:0023061	signal release	126/3379	450/15721	0.00056046	0.00841781	0.00673356	126	1.30272	CACNA2D2/AGTR2/BLK/HTR2A/NNAT/TNFSF11/PPP3CA/FAM3D/GRM4/CNR1/GJA1/PRKCB/PRKCE/PRKCA/ADCY1/ADCY8/ADCY5/PARK7/RIMS2/RIMS1/MTNR1B/DRD1/CPE/CRH/TIAM1/LIF/EDN1/EDN3/FGFR1/MYRIP/NRXN1/NRXN2/LYN/AACS/DYNLL1/SLC16A1/FOXL2/LRP5/SFRP1/RAB11FIP3/DOC2B/FOXD1/FOXA2/TAC1/BMP6/CHD7/NPVF/ACVR2B/MYB/IRS2/ADRA1A/NLGN1/RPH3AL/SOX4/PFN2/PTPRN2/LTBP4/CPLX2/CPLX1/HSPA8/MCTP2/DTNBP1/WLS/GATA3/PIP5K1C/PPARD/EGFR/EXOC3L1…
96	GO:0045926	negative regulation of growth	71/3379	232/15721	0.000688564	0.00995435	0.00796267	71	1.42384	AGTR2/DCBLD2/PTK2/FGF13/SLIT3/GJA1/PRDM11/BTG1/CDKN2C/CDKN2A/TNR/NDUFA13/FGFR3/FSTL4/STK11/SFRP1/SERTAD2/RTN4/BMP4/ACVR1B/ENO1/ACVRL1/NOG/CDK5R1/RIPK1/PTCH1/MEIS1/PPARG/PPARA/PPARD/TBX5/SMARCA2/GAL/FBP1/NAIF1/JARID2/TLL2/PPP2R1A/NKD1/WNT5A/WNT11/YY1/SESN2/NTN1/SH3BP4/PTPRS/PAK1/WWC1/RGS2/INHBA/DDX3X/PPP1R9B/SOX17/CTDP1/SEMA5A/SEMA5B/SEMA6B/SEMA6A/SEMA7A/SEMA3C/SEMA3D/SEMA3A/SEMA4B/BCL11A/DCSTAMP/…
97	GO:0030010	establishment of cell polarity	44/3379	130/15721	0.000742784	0.0105407	0.0084317	44	1.57471	FEZ1/SHH/SPDL1/PTK2/FGF13/CYP26B1/PTK2B/PARD3/SIPA1L3/HES1/ARF6/STK11/FSCN1/UST/FOXF1/GOLPH3/GATA3/NDC80/OPHN1/AMOTL2/AMOTL1/MYO18A/ARFGEF1/FRMD4A/FRMD4B/BRSK2/AMOT/WNT5A/FERMT1/HTT/SH3BP1/ALPK2/KIF25/PAK1/KIF26B/WWC1/GSK3B/TCF15/MISP/CDH5/MARK2/MCPH1/SPRY2/SPRY1
98	GO:0050920	regulation of chemotaxis	63/3379	202/15721	0.000784419	0.0109305	0.00874352	63	1.45105	DYSF/KDR/FGF18/PTK2B/GAS6/FGF2/FGF4/SWAP70/TIAM1/FEZF2/EDN1/EDN2/EDN3/AIF1/F2RL1/FGFR1/CDH13/C5/LYN/F3/CXCL13/CXCL12/MET/HMGB1/GPR183/TMSB4X/MTUS1/CXCR4/PDGFB/PDGFD/ZSWIM6/IL16/VEGFA/GREM1/CMKLR1/SLC8B1/SMOC2/ANGPT2/ROBO2/ROBO1/PTN/WNT5A/EFNB2/PPM1F/CCL2/IL12A/CCR4/MAPK14/SEMA5A/SEMA5B/SEMA6B/SEMA6A/SEMA7A/SEMA3C/SEMA3D/SEMA3A/SEMA4B/RYK/DSCAM/SCG2/C5AR2/C5AR1/SMAD3
99	GO:0071230	cellular response to amino acid stimulus	25/3379	63/15721	0.000800364	0.010989	0.00879033	25	1.84625	AMIGO1/COL6A1/COL1A1/COL1A2/BAIAP2/CAPN2/MMP2/CPEB4/RRAGC/RPTOR/PDGFD/PDGFC/EGFR/COL3A1/NTRK2/ZEB1/NSMF/SESN3/SESN2/SH3BP4/HSF1/COL5A2/OPA1/BCL11A/COL4A1
100	GO:0110111	negative regulation of animal organ morphogenesis	16/3379	34/15721	0.00080251	0.010989	0.00879033	16	2.18944	FBXW7/NFIB/DIO3/BCOR/THRB/FOXC1/BMP7/BMP4/SULF1/NOG/GATA3/GREM1/CITED1/WNT5A/RSPO2/CTNNB1
101	GO:0043547	positive regulation of GTPase activity	109/3379	385/15721	0.000839342	0.0113795	0.00910267	109	1.31722	BCR/JUN/SNX13/RAPGEF2/RAPGEF6/SNX18/AGRN/VPS9D1/RINL/RIN2/SGSM2/ECT2/PTK2B/DEPDC1B/DENND1A/TIAM2/TIAM1/SIPA1L2/SIPA1L3/SIPA1L1/F2RL1/RALBP1/USP6NL/PREX1/GAPVD1/RSU1/CXCL13/ACAP3/RAP1GAP/ARHGAP11B/SFRP1/CCDC125/NEDD9/ARHGEF10/ARHGEF16/TBC1D3/TBC1D5/TBC1D7/PLCB1/CHN2/F2R/RABGAP1L/DLC1/DOCK5/DOCK9/RGS20/RGS10/RGS12/F11R/ARHGAP8/ARHGAP5/DAB2IP/CORO1C/ITGB1/OPHN1/TBC1D22A/MYO9B/TBC1D2B/TBC1D21/TBC1D16…
102	GO:0003015	heart process	80/3379	269/15721	0.000856033	0.0115378	0.00922926	80	1.38366	CXADR/CACNA2D3/CACNA2D2/AGTR2/FXYD1/KCND2/KCNH2/KCNE3/SRC/KCNJ2/KCNJ4/KCNJ5/KCNK1/KCNQ1/KCNN2/FGF12/GJA1/GJA5/MAP2K6/HDAC4/EDN1/EDN2/EDN3/ATP1B3/THRB/THRA/ATP1A1/DMD/FOXN4/CELF2/PIK3CG/NPPC/TAC1/GLRX3/TRDN/ATP2B4/ATP2B1/ADRA1B/ADRA1A/ASPH/IRX5/KCNJ12/SGCZ/TREX1/CXCR4/DLG1/PDE4B/PDE4D/GATA4/ADORA1/EPAS1/GNAI2/CACNA1B/CAV1/EHD3/SLC8A3/SLC8A1/NOS1AP/PLN/CYP2J2/MEF2A/ANK2/CALM1/CALM2/RAMP3/RGS2/BIN1/…
103	GO:0006029	proteoglycan metabolic process	33/3379	91/15721	0.000866054	0.0116221	0.00929671	33	1.68719	IGF1/HS3ST5/HS3ST4/HS3ST2/CSGALNACT1/HS6ST1/EGFLAM/DCN/CHSY1/HS3ST3A1/DSEL/UST/DSE/FOXL1/ARSB/BMP2/SULF1/SULF2/NDST1/PPARD/EXT1/XYLT2/COL2A1/CSPG4/HS2ST1/VCAN/CHST11/CHST12/CHST13/CHST14/NDNF/CTNNB1/B3GAT1
104	GO:0071496	cellular response to external stimulus	92/3379	317/15721	0.00088459	0.0117939	0.00943415	92	1.35027	JUN/EIF2AK3/EIF2AK4/TNFRSF1A/KCNJ2/MAP1LC3B2/TRIM24/PCK1/CNN2/DAPL1/CBS/RRP8/GJA1/GAS6/CDKN2B/TNC/WIPI1/HDAC4/PDK2/AMIGO1/AIF1/COMT/POSTN/DAP/ATP1A1/ZFYVE1/GABARAPL2/LYN/COL1A1/PICK1/MAX/FOXO1/TNFRSF10A/BAIAP2/SFRP1/PENK/CRADD/NCOA1/TMEM150C/FOXA2/BMP6/ATP2B1/GSDMD/CPEB4/RNF152/RRAGC/PDE2A/RPTOR/HSPA8/DNAJC15/GDAP1/ATF3/ATG7/PPARG/EGFR/WRN/ITGA4/PIEZO1/IL15/SNAI2/PIK3C2B/P2RY2/TNRC6A/SIK1/SIK2/TL…
105	GO:0051348	negative regulation of transferase activity	76/3379	254/15721	0.000940101	0.0124266	0.00994029	76	1.3921	PKIA/DUSP4/DUSP6/SRCIN1/AJUBA/SRC/SORL1/TRIM27/TFAP4/IGF1R/CDKN1C/CDKN2B/CDKN2C/CDKN2A/PARK7/DNAJA1/UBASH3B/PRKAR1A/LYN/SOCS3/SOCS5/LRP5/LRP6/SFRP1/SNX6/FOXA2/LAX1/BMP7/BMP4/RPL23/IRS2/RPTOR/CHMP6/DTNBP1/GMFB/NR2F2/POT1/PPARG/DAB2IP/CORO1C/SMYD3/IBTK/TRIB1/TRIB2/CAV1/ADARB1/CDK5RAP1/CDK5RAP3/TERF1/DVL1/CBLB/PPP2R1A/ITPRIP/SPRED2/SPRED1/CASP3/LIMK1/PTPRC/NCK1/PPM1F/ERRFI1/PTPRT/MIDN/RGS2/RGS3/GSK3…
106	GO:0030208	dermatan sulfate biosynthetic process	3379-08-01	12/15721	0.00096494	0.0126736	0.0101378	8	3.10171	DCN/DSEL/UST/DSE/CSPG4/VCAN/CHST12/CHST14
107	GO:0099150	regulation of postsynaptic specialization assembly	3379-08-01	12/15721	0.00096494	0.0126736	0.0101378	8	3.10171	IL1RAP/GRID2/LRRTM1/LRRTM2/GAP43/NRXN1/CBLN1/PTPRS
108	GO:0150052	regulation of postsynapse assembly	3379-08-01	12/15721	0.00096494	0.0126736	0.0101378	8	3.10171	IL1RAP/GRID2/LRRTM1/LRRTM2/GAP43/NRXN1/CBLN1/PTPRS
109	GO:0032102	negative regulation of response to external stimulus	90/3379	310/15721	0.000987569	0.0129432	0.0103535	90	1.35074	BCR/NENF/GRID2/TNFRSF1A/TRIM38/APOH/IGF1/GRIN1/PLAT/ETS1/PLAU/CD9/GJA1/FGF2/TNR/ADTRP/DRD1/APOA1/IL1R2/EDN1/AIF1/NRXN1/UBASH3B/C5/APPL2/CXCL13/SOCS3/SOCS5/MFHAS1/EPHA4/FOXF1/SLC6A3/F11/METRNL/SIRPA/PDGFB/PDGFA/GATA3/PPARG/PPARA/PPARD/ADORA1/TRIB1/GREM1/NR1D2/NR1D1/SNAI2/CACTIN/LDLR/KLKB1/DVL1/ANGPT2/ROBO2/ROBO1/PTGER4/HGF/WNT5A/NLRP6/NLRP3/IL20RB/RORA/NFKB1/PTPRC/CCL2/IL12B/TSPAN8/PTPRS/CD34/AJAP…
110	GO:0098698	postsynaptic specialization assembly	3379-11-01	20/15721	0.00106323	0.0137885	0.0110297	11	2.55891	IL1RAP/GRID2/SHANK2/LRRTM1/LRRTM2/GAP43/NRXN1/NRXN2/NLGN1/CBLN1/PTPRS
111	GO:0097720	calcineurin-mediated signaling	18/3379	41/15721	0.0010711	0.0138324	0.0110648	18	2.04259	IGF1/PPP3CA/PPP3CC/ATP2B4/AKAP6/NRG1/DYRK2/NFATC2/NFATC1/SPPL3/LMCD1/NR5A1/NR5A2/CAMTA1/PRNP/GSK3B/RCAN3/MYOZ2
112	GO:0009914	hormone transport	91/3379	315/15721	0.00110056	0.0141537	0.0113218	91	1.34407	CACNA2D2/AGTR2/BLK/NNAT/TNFSF11/PPP3CA/FAM3D/CNR1/GJA1/PRKCE/PRKCA/ADCY8/ADCY5/PARK7/RIMS2/MTNR1B/CPE/CRH/TIAM1/LIF/EDN1/EDN3/FGFR1/MYRIP/LYN/AACS/DYNLL1/SLC16A1/SLC16A2/FOXL2/LRP5/SFRP1/RAB11FIP3/DOC2B/FOXD1/FOXA2/TAC1/BMP6/CHD7/NPVF/ACVR2B/MYB/SLCO4A1/IRS2/RPH3AL/SOX4/PTPRN2/LTBP4/CPLX1/GATA3/PPARD/EGFR/EXOC3L1/ADORA1/NADK/SNAP25/TBX3/MYO5A/ICA1/IL11/GAL/CACNA1A/SYT7/GNAS/NR1D1/SLC8B1/TM7SF3/BR…
113	GO:0006909	phagocytosis	75/3379	252/15721	0.00119118	0.0150679	0.0120531	75	1.38469	BCR/DYSF/SRC/MSR1/PTK2/SYK/TGM2/TYROBP/PLD4/PTX3/PRKCE/XKR9/XKR4/RARA/GAS6/IGLL5/IGLL1/APOA1/TULP1/TUB/AIF1/F2RL1/LYN/APPL2/PIK3CB/MET/BAIAP2/PIK3R2/PIK3R1/GULP1/HMGB1/IRF8/PLCG2/PLCG1/WASF2/TREX1/SIRPG/SIRPA/PIP5K1C/PPARG/ADORA1/CORO1C/TXNDC5/ITGB1/ITGAV/MYO1G/MYO7A/IL15/ACTG1/SYT7/MYO18A/LDLR/P2RY6/IL15RA/VAV3/DNM2/COLEC12/MAPK1/LIMK1/PTPRC/FCGR3A/NCK1/SH3BP1/CCL2/FCGR1A/FCGR2A/PAK1/SCARB1/CYFI…
114	GO:0071300	cellular response to retinoic acid	26/3379	68/15721	0.00121874	0.0153537	0.0122817	26	1.77892	PCK1/CYP26B1/PTK2B/RARA/RARB/TNC/HDAC2/NDUFA13/FGFR2/LYN/COL1A1/EPHA3/OSR1/BRINP2/MYB/FZD7/STRA8/PPARG/WNT7B/TBX1/WNT5B/WNT5A/WNT11/MYOG/RORB/CREB1
115	GO:0050886	endocrine process	30/3379	82/15721	0.00123722	0.0154857	0.0123873	30	1.70216	AGTR2/CES1/ATP6AP2/GJA5/AVPR2/CRH/EDN1/EDN2/EDN3/F2RL1/FGFR1/FOXL2/RAB11FIP3/FOXD1/MME/TAC1/BMP6/NPVF/F2R/GATA3/TBX3/GAL/GNAS/KRAS/INHBB/INHBA/ENPEP/GALR1/SMAD4/OPRK1
116	GO:1902905	positive regulation of supramolecular fiber organization	59/3379	190/15721	0.0012685	0.0157872	0.0126285	59	1.44474	SYNPO2/TRIM27/LIMCH1/PLEK/PTK2B/PRKCE/CFL2/SWAP70/APOA1/SYNPO/EDN1/F2RL1/COLGALT1/FCHSD1/CDC42EP4/CDC42EP3/PICK1/ARF6/MET/BAIAP2/SFRP1/TAC1/ARHGEF10/SPIRE1/EVL/PFN2/CDK5R1/TGFB3/FER/DLG1/LMOD1/LMOD3/GMFB/NAV3/TERF1/WDR1/VASP/PROX1/WNT11/LIMK1/IQGAP2/NCK1/PPM1F/CTTN/PAK1/WNT4/ARHGEF10L/NPHS1/CYFIP1/STMN2/BIN1/FMN1/SEMA5A/RHOBTB1/APP/MAPT/MAPRE1/CTNNA2/SMAD3
117	GO:1905874	regulation of postsynaptic density organization	3379-09-01	15/15721	0.00135367	0.016547	0.0132362	9	2.79154	IL1RAP/GRID2/ZMYND8/LRRTM1/LRRTM2/NRXN1/CBLN1/PTPRS/CDH2
118	GO:0045931	positive regulation of mitotic cell cycle	47/3379	145/15721	0.00142837	0.0172551	0.0138026	47	1.50807	PBX1/PKN2/KMT2E/TGFA/IGF2/IGF1/MTA3/MTBP/PRKCA/VPS4B/EDN1/EDN3/AIF1/FGFR1/HES1/NIPBL/LRP5/NSMCE2/CCND3/CCND2/CCND1/PHOX2B/CDK10/PLCB1/RPTOR/MEIS2/PDGFB/EGFR/EIF4EBP1/NDC80/GEN1/SMOC2/PHIP/ANAPC5/XRCC3/CD28/HSF1/DDX3X/CDC7/ANXA1/BRD4/CUL3/APP/CDT1/RAD51B/DMRT1/USP22
119	GO:0035690	cellular response to drug	97/3379	342/15721	0.00147515	0.0177507	0.0141991	97	1.31959	TFRC/AGTR2/LYPD1/LARP1/AGRN/KCNH2/BLM/SRC/TRIM41/KDR/KCNQ1/PCK1/PPP3CA/RAP2A/PCNA/TFAP4/ETS1/ECT2/PRKCE/GAS6/ADCY3/ADCY1/ADCY8/ADCY5/PARK7/DRD1/CRH/HDAC2/EDN1/AMIGO1/AIF1/FOXO1/MET/PPP1R14A/BAIAP2/SFRP1/NCOA1/HMGA2/ATP2B4/VIM/MYB/PLCB1/DNMT3B/TREX1/PDE2A/MAP4K1/UMPS/CXCR4/CDK5R1/SIRPA/RIPK1/PDE4B/RGS10/PDGFB/PDGFD/ATG7/EGFR/EIF4EBP1/SMYD3/GNAI2/NR3C1/PPIF/GNB1/SPIDR/FBP1/SLC8A1/P2RY2/HGF/CHRNA4/E…
120	GO:0007626	locomotory behavior	59/3379	192/15721	0.00167106	0.019686	0.0157472	59	1.42969	PBX3/KCND2/GRIN1/FGF12/ZIC1/ETV5/PRKCE/ADCY8/ADCY5/PARK7/TNR/CNP/DRD1/C1QL1/CRH/FEZF2/DBH/LRRTM1/ALDH1A3/SEZ6/CXCL12/EPHA4/APH1B/PENK/NCOA2/FOXA2/CHD7/SOBP/SLC6A3/QRFP/LMX1A/GDNF/MEIS1/GMFB/SNAP25/NRG1/MYO5A/CACNA1B/ASTN1/CHRNA4/RASD2/GPR52/OLFM2/NOVA1/ID2/CALB1/CLN8/HPRT1/ABHD12/BTBD9/ALK/OXR1/APP/NTSR1/DMRT3/DSCAM/NR4A2/LGI4/OPRK1
121	GO:0055074	calcium ion homeostasis	123/3379	450/15721	0.0017049	0.0199703	0.0159746	123	1.2717	HTR2A/BOK/TRIM24/TNFSF11/PKHD1/HERPUD1/GRIN1/TGM2/CNR1/PTK2B/GJA1/PRKCB/PRKCE/ADCY8/ADCY5/FGF2/GTF2I/SWAP70/MTNR1B/DRD1/SYNPO/EDN1/EDN2/EDN3/NOL3/F2RL1/F2RL2/ATP13A3/UBASH3B/GRIN2A/LYN/GRIN2B/DMD/CXCL13/THADA/KL/CXCL12/PIK3CB/PIK3CG/LRP6/CAPN3/TAC1/CHD7/HMGB1/NPTN/TRDN/ATP2B4/ATP2B1/PLCG2/PLCG1/PLCH1/PLCB1/GPR157/F2R/ADRA1B/ADRA1A/AFG3L2/FAM20A/CXCR4/AKAP6/DISC1/PDE4D/PDE6A/C19orf12/ADORA1/IBTK/I…
122	GO:0030099	myeloid cell differentiation	104/3379	372/15721	0.00171317	0.0199913	0.0159914	104	1.30072	TFRC/CREBBP/JUN/JAG1/NCAPG2/FBXW7/KMT2E/KMT2C/SP3/SRC/TNFSF11/KIT/ETS1/TYROBP/PTK2B/PRKCB/PRKCA/CDKN1C/ASH2L/RARA/CDKN2B/OSTM1/LIF/PURB/F2RL1/LOX/THRA/DNASE2/UBASH3B/PPARGC1B/LYN/FSTL3/FOXP1/TNFRSF11A/MFHAS1/PIK3CD/ARNT/SFRP1/PIK3R1/BMP4/HMGB2/IRF8/ACVR1B/GPR183/CSF1R/CNOT4/WASF2/SOX6/PRMT6/FAM20C/LILRB3/RIPK1/SENP1/DLL1/MEIS2/MEIS1/PKNOX1/GATA3/IL31RA/PPARG/TRIB1/EPAS1/IL11/IL15/VEGFA/KITLG/GNAS…
123	GO:0110110	positive regulation of animal organ morphogenesis	29/3379	80/15721	0.00174289	0.0202234	0.0161771	29	1.68655	AGTR2/JAG1/LGR4/SRSF6/LIF/EDN1/FGFR2/FGFR1/FOXP2/BMP7/BMP4/BMP2/SOX8/NOG/GDNF/GATA3/HAND2/VEGFA/TWIST1/ROBO2/ROBO1/PTN/CD34/WNT4/SEMA3C/CTNNB1/SMAD4/TGFBR2/SPRY1
124	GO:1905330	regulation of morphogenesis of an epithelium	55/3379	177/15721	0.00178438	0.0206273	0.0165001	55	1.44571	AGTR2/SHH/LGR4/MLLT3/PRICKLE2/PRICKLE1/CELSR2/AHI1/ETV5/DAAM1/DAB2/TIAM1/LIF/FGFR1/FOXP1/CTHRC1/SFRP1/BMP7/BMP4/FZD1/FZD7/SULF1/SOX8/NOG/GDNF/PDGFA/GATA3/MED12/VEGFA/DACT1/SNAI2/MAGI2/DVL1/CITED1/NKD1/HGF/WNT5A/SIX2/WNT11/PSMD7/PSMD1/PSMA3/PSMB7/ROR1/ROR2/SEC24B/AJAP1/RXRA/GPC6/PSMD12/PSMD13/WNT4/RREB1/RYK/CTNNB1
125	GO:0106106	cold-induced thermogenesis	45/3379	139/15721	0.00182981	0.0209562	0.0167633	45	1.50622	LGR4/SYK/IGF1R/ACOT11/GJA1/PRDM16/DIO2/MAP2K6/MFAP2/THRA/DBH/PPARGC1B/APPL2/ELOVL6/UCP2/STK11/PEMT/PHOX2B/LAMA4/ACVR2B/ESRRG/ZNF516/PLCL2/CXCR4/PDGFC/EPAS1/OMA1/IL15/VEGFA/CAV1/GNAS/CMKLR1/NR1D1/TLE3/ADAMTS5/EHMT1/PGAM5/FABP5/NOVA1/NOVA2/HSF1/RHEB/EBF2/CIDEA/ADIPOR2
126	GO:0120161	regulation of cold-induced thermogenesis	45/3379	139/15721	0.00182981	0.0209562	0.0167633	45	1.50622	LGR4/SYK/IGF1R/ACOT11/GJA1/PRDM16/DIO2/MAP2K6/MFAP2/THRA/DBH/PPARGC1B/APPL2/ELOVL6/UCP2/STK11/PEMT/PHOX2B/LAMA4/ACVR2B/ESRRG/ZNF516/PLCL2/CXCR4/PDGFC/EPAS1/OMA1/IL15/VEGFA/CAV1/GNAS/CMKLR1/NR1D1/TLE3/ADAMTS5/EHMT1/PGAM5/FABP5/NOVA1/NOVA2/HSF1/RHEB/EBF2/CIDEA/ADIPOR2
127	GO:0099068	postsynapse assembly	14/3379	30/15721	0.00186807	0.0213154	0.0170506	14	2.17119	IL1RAP/GRID2/SHANK2/LRRTM1/LRRTM2/GAP43/NRXN1/NRXN2/NLGN1/CBLN1/MAGI2/WNT5A/PTPRS/CDH2
128	GO:0110053	regulation of actin filament organization	71/3379	240/15721	0.00188115	0.0213456	0.0170747	71	1.37638	TMEFF2/SYNPO2/TRIM27/LIMCH1/PLEK/PTK2B/PRKCE/CFL2/SWAP70/APOA1/SYNPO/F2RL1/FCHSD1/PREX1/TRIOBP/CDC42EP4/CDC42EP3/PICK1/ARF6/CXCL12/MET/BAIAP2/SFRP1/PIK3R1/TAC1/ARHGEF10/TMSB4X/SPIRE1/EVL/WASF2/PFN2/DLC1/TGFB3/FER/DLG1/LMOD1/LMOD3/GMFB/CORO2B/ASAP3/ADD3/ARFGEF1/WDR1/PLEKHG2/SPTBN5/SPTBN2/VASP/PTGER4/LIMA1/COTL1/WNT11/LIMK1/IQGAP2/KANK4/NCK1/PPM1F/SH3BP1/CTTN/PAK1/FHOD3/WNT4/ARHGEF10L/NPHS1/CYFIP1/…
129	GO:0097306	cellular response to alcohol	30/3379	84/15721	0.0019169	0.0215931	0.0172727	30	1.66163	LARP1/BLM/DYNAP/PRKCE/ADCY3/ADCY1/ADCY8/ADCY5/TNC/LANCL2/AACS/LRP6/SFRP1/ACACA/ATP2B1/MAP4K1/AKAP8/PTCH1/PPARG/GNB1/SPIDR/GRAMD1B/P2RY6/PTGER4/EFNA5/NFE2L1/INHBA/AHR/ITPR2/CTNNB1
130	GO:0043200	response to amino acid	36/3379	106/15721	0.00200771	0.0224115	0.0179274	36	1.58011	PCK1/PCNA/GRIN1/EDN1/AMIGO1/COL6A1/LYN/COL1A1/COL1A2/BAIAP2/PEMT/CAPN2/CPS1/MMP2/CPEB4/RRAGC/RPTOR/PDGFD/PDGFC/EGFR/COL3A1/NTRK2/ZEB1/NSMF/PTN/CASP3/SESN3/SESN2/SH3BP4/HSF1/SLC1A2/COL5A2/CREB1/OPA1/BCL11A/COL4A1
131	GO:0007183	SMAD protein complex assembly	3379-08-01	13/15721	0.00203626	0.0226483	0.0181168	8	2.86311	TBX20/LDLRAD4/PMEPA1/PPM1A/SMAD2/SMAD4/SMAD3/SMAD6
132	GO:0030205	dermatan sulfate metabolic process	3379-08-01	13/15721	0.00203626	0.0226483	0.0181168	8	2.86311	DCN/DSEL/UST/DSE/CSPG4/VCAN/CHST12/CHST14
133	GO:1904064	positive regulation of cation transmembrane transport	43/3379	133/15721	0.00234552	0.0255758	0.0204586	43	1.50421	FXYD1/KCNH2/KCNE3/KCNJ2/KCNQ1/CNKSR3/FGF14/PARK7/DRD1/EDN3/AMIGO1/ATP1B3/DMD/CAPN3/TRDN/PLCG2/PLCG1/TMSB4X/F2R/AKAP6/GAL/EHD3/NOS1AP/P2RY6/DNM2/JPH2/HTT/LRRC26/CCL2/PIRT/ANK2/CALM1/CALM2/RAMP3/RGS9/CALCR/CACNG2/CACNG3/ARC/NTSR1/APLNR/IFNG/OPRK1
134	GO:1901214	regulation of neuron death	84/3379	294/15721	0.00235157	0.0255758	0.0204586	84	1.3293	UNC5B/JUN/EGLN3/EGLN2/FBXW7/BOK/GRID2/SORL1/TOX3/GRIN1/TYROBP/FGF20/GRM4/PTK2B/PARK7/MTNR1B/HDAC4/ZNF746/NUPR1/UBB/SNCB/GRIN2B/RRAS2/RILPL1/FOXQ1/BCL2L11/BDNF/PPP1R13B/PTPRZ1/SNX6/NCOA7/CAPN2/MYB/FZD1/CPEB4/SARM1/F2R/VSTM2L/NGF/NQO2/CDK5R1/TGFB3/GDNF/GATA3/ATG7/PPARA/ADORA1/NTRK2/TMEM259/KRAS/GABRB3/GABRA5/CLCF1/ANGPT1/NSMF/TP53BP2/CITED1/HRAS/GFRAL/WNT5A/EFNB2/CASP3/ARRB1/FASLG/CCL2/XRCC2/CD34/H…
135	GO:0031668	cellular response to extracellular stimulus	73/3379	250/15721	0.00238629	0.0257934	0.0206326	73	1.35855	JUN/EIF2AK3/EIF2AK4/MAP1LC3B2/TRIM24/PCK1/DAPL1/CBS/RRP8/GAS6/CDKN2B/TNC/WIPI1/PDK2/AMIGO1/AIF1/COMT/POSTN/DAP/ZFYVE1/GABARAPL2/LYN/COL1A1/PICK1/MAX/FOXO1/BAIAP2/SFRP1/PENK/NCOA1/FOXA2/ATP2B1/GSDMD/CPEB4/RNF152/RRAGC/RPTOR/HSPA8/DNAJC15/GDAP1/ATF3/ATG7/PPARG/WRN/ITGA4/IL15/SNAI2/PIK3C2B/P2RY2/TNRC6A/SIK1/SIK2/PTN/SZT2/MAPK1/SESN3/SESN2/SLC38A2/PTPRC/UPP1/HSF1/KIF26A/SLC1A2/WNT4/INHBB/PPP1R9B/AOC1…
136	GO:0021700	developmental maturation	78/3379	270/15721	0.00238655	0.0257934	0.0206326	78	1.34407	TFCP2L1/AGRN/BFSP2/BFSP1/IGF1/GRIN1/SEMG2/SEMG1/MSX2/LYL1/PTK2B/GJA1/BLOC1S3/CDKN1C/NFIA/LHX6/C1QL1/SRRM4/NOM1/TRPC4AP/FGFR3/FGFR1/NRXN1/HES1/PICK1/SEZ6/DEFB1/NPPC/BMP2/MMP2/YWHAZ/IRX5/SOX8/PDE3A/ACVRL1/FAM20C/DISC1/CDK5R1/GATA3/FAT4/PPARG/DAB2IP/IGSF21/TBX6/EPAS1/MYO5A/IL15/GAL/VEGFA/SYT4/RERE/GREM1/CBFB/SLC26A8/PPP2R1A/WNT5A/POU2F2/SIX3/FERMT1/ID2/PALM/CLCN3/ROPN1L/UNC13B/UNC13A/CLSTN1/CDH5/NKX…
137	GO:0071242	cellular response to ammonium ion	24/3379	64/15721	0.00250549	0.0265352	0.021226	24	1.74471	LYPD1/AGRN/ADCY8/DRD1/CRH/HDAC2/AIF1/ATP2B4/PLCB1/CDK5R1/RGS10/ATG7/GNAI2/GNB1/GABRB3/CHRNA4/CASP3/DNM2/MAPK1/RGS8/PPP1R9B/AOC1/CHRM2/LY6G6D
138	GO:0061351	neural precursor cell proliferation	45/3379	141/15721	0.00250606	0.0265352	0.021226	45	1.48486	SHH/TRIM71/FGF13/ORC3/LHX5/FGFR2/FGFR1/DCT/EML1/LYN/APPL2/GBX2/FOXO1/PTPRZ1/GLI3/MELK/PTBP2/ZNF503/SOX5/DISC1/IGF2BP1/NUMBL/GNAI2/VEGFA/POU3F2/POU3F3/RERE/ZEB2/PROX1/PTN/WNT5A/NR2E1/SIX3/LEF1/RORA/ID2/ID4/CDH2/DAGLA/DMRTA2/DIXDC1/CDON/RYK/CTNNB1/C5AR1
139	GO:0098801	regulation of renal system process	15/3379	34/15721	0.00259051	0.0271959	0.0217545	15	2.0526	AGTR2/GJA1/GJA5/GAS6/AVPR2/EDN1/F2RL1/COMT/TAC1/F2R/PDGFB/ADORA1/CORO2B/GNAI2/STC1
140	GO:0090066	regulation of anatomical structure size	129/3379	480/15721	0.00259865	0.027235	0.0217858	129	1.25038	DPYSL2/AGTR2/HTR2A/TRIM27/FGF13/PLEK/PTK2B/GJA1/GJA5/PRKCE/CFL2/TNR/SWAP70/MTNR1B/DRD1/AVPR2/EDN1/EDN2/EDN3/F2RL1/COMP/DBH/FCHSD1/PREX1/TRIOBP/CDC42EP4/CDC42EP3/PICK1/ARF6/FSTL4/BDNF/CXCL12/BAIAP2/FOXC1/NPPC/RTN4/CPS1/ATP2B1/TMSB4X/F2R/SPIRE1/ADRA1B/ADRA1A/NGF/EVL/EZR/PFN2/RPTOR/DISC1/CDK5R1/ASIC2/FER/DLG1/DOCK5/LMOD1/LMOD3/GMFB/FN1/PPARD/EGFR/WNT7B/ADORA1/ISLR2/VEGFA/CAV1/RB1CC1/ADD3/ARFGEF1/SLC…
141	GO:1904950	negative regulation of establishment of protein localization	54/3379	176/15721	0.00265274	0.0277079	0.022164	54	1.42749	PKIA/LGR4/SRCIN1/TRIM27/PPP3CA/SUFU/FAM3D/NDFIP2/GAS6/PARK7/MTNR1B/ADTRP/APOA1/HDAC9/DNAJA1/IL1R2/F2RL1/SFRP1/RAB11FIP3/BANK1/UBE2G2/TMSB4X/F2R/EZR/SIAH3/MDFIC/FN1/CORO2B/PKDCC/SYT4/BARD1/TERF1/FRMD4A/ANGPT1/TLR8/PTGER4/NLRP3/IDH2/RHBDF1/FERMT1/LRRC32/PIM3/PPM1F/CD34/DERL3/MIDN/INHBB/ANXA1/ANXA5/KLF7/CIDEA/MAPT/C5AR2/SSC5D
142	GO:0001101	response to acid chemical	93/3379	332/15721	0.002729	0.028282	0.0226233	93	1.30328	SRC/KDR/PCK1/PCNA/GRIN1/CYP26B1/PTK2B/CD9/GJA1/PRKCE/RARA/RARB/TNC/LANCL2/HDAC2/EDN1/AMIGO1/NDUFA13/FGFR2/COL6A1/LYN/COL1A1/COL1A2/AACS/FOXO1/BAIAP2/SFRP1/EPHA3/PEMT/NCOA1/CAPN2/OSR1/ACACA/BRINP2/BMP6/CPS1/MMP2/ATP2B4/MYB/FZD7/CPEB4/STRA8/RRAGC/RPTOR/AKAP8/PTCH1/GDAP1/PDGFB/PDGFD/PDGFC/ATG7/PPARG/EGFR/WNT7B/COL3A1/TBX1/NTRK2/VEGFA/GNB1/ZEB1/LDLR/MGMT/P2RY6/NSMF/COL18A1/PTGER4/PTN/WNT5B/WNT5A/CASP…
143	GO:0044060	regulation of endocrine process	18/3379	44/15721	0.00280945	0.0287131	0.0229681	18	1.90332	AGTR2/GJA5/CRH/F2RL1/FGFR1/FOXL2/RAB11FIP3/TAC1/BMP6/NPVF/F2R/GAL/GNAS/INHBB/INHBA/GALR1/SMAD4/OPRK1
144	GO:0030318	melanocyte differentiation	3379-12-01	25/15721	0.00292158	0.029325	0.0234576	12	2.23323	ADAMTS20/KIT/EDN3/GLI3/TYRP1/MYO5A/KITLG/ZEB2/ADAMTS9/CITED1/MREG/USP13
145	GO:0050708	regulation of protein secretion	119/3379	440/15721	0.00296183	0.0296808	0.0237422	119	1.25831	CACNA2D2/AGTR2/LGR4/IL1RAP/SRCIN1/BLK/SRC/NNAT/TRIM27/IGF1/PPP3CA/SYK/FAM3D/CNR1/CD2/GJA1/GJA5/PRKCE/PRKCA/GAS6/ADCY8/ADCY5/MTNR1B/ADTRP/APOA1/DNAJC1/CRH/HDAC9/ARFIP1/IL1R2/TIAM1/AIF1/F2RL1/POSTN/MYRIP/C5/LYN/AACS/DYNLL1/ARF6/SLC16A1/FOXP1/MBP/LRP5/SFRP1/RAB11FIP3/DOC2B/BANK1/FOXA2/BMP6/HMGB1/MMP8/GOLPH3/GSDMD/TMSB4X/IRS2/F2R/DISP1/CSF1R/RPH3AL/SOX4/EZR/TGFB3/WLS/GATA3/FN1/PPARD/EGFR/NADK/SNAP25/…
146	GO:0070997	neuron death	92/3379	329/15721	0.00302615	0.0302148	0.0241694	92	1.30102	UNC5B/JUN/EGLN3/EGLN2/FBXW7/BOK/GRID2/SORL1/TP63/TOX3/GRIN1/TYROBP/FGF20/GRM4/PTK2B/PARK7/DIO3/MTNR1B/HDAC4/ZNF746/SDIM1/NUPR1/UBB/THRB/SNCB/GRIN2B/RRAS2/RILPL1/FOXQ1/MAX/BCL2L11/BDNF/PPP1R13B/PTPRZ1/SNX6/NCOA7/CAPN2/MYB/FZD1/CPEB4/SARM1/F2R/VSTM2L/NGF/NQO2/CDK5R1/TGFB3/GDNF/GATA3/ATG7/PPARA/ADORA1/NTRK2/TMEM259/KRAS/ADARB1/GABRB3/GABRA5/CLCF1/ANGPT1/NSMF/TP53BP2/CITED1/HRAS/GFRAL/WNT5A/EFNB2/CAS…
147	GO:0099151	regulation of postsynaptic density assembly	3379-07-01	11/15721	0.00304448	0.0302148	0.0241694	7	2.96072	IL1RAP/GRID2/LRRTM1/LRRTM2/NRXN1/CBLN1/PTPRS
148	GO:1990845	adaptive thermogenesis	47/3379	150/15721	0.00307023	0.0303768	0.024299	47	1.4578	LGR4/SORL1/SYK/IGF1R/ACOT11/GJA1/PRDM16/DIO2/MAP2K6/MFAP2/THRA/DBH/PPARGC1B/APPL2/ELOVL6/UCP2/STK11/THADA/PEMT/PHOX2B/LAMA4/ACVR2B/ESRRG/ZNF516/PLCL2/CXCR4/PDGFC/EPAS1/OMA1/IL15/VEGFA/CAV1/GNAS/CMKLR1/NR1D1/TLE3/ADAMTS5/EHMT1/PGAM5/FABP5/NOVA1/NOVA2/HSF1/RHEB/EBF2/CIDEA/ADIPOR2
149	GO:0017145	stem cell division	17/3379	41/15721	0.0030805	0.0303768	0.024299	17	1.92911	KIT/FGF13/ETV5/FGFR2/FGFR1/DCT/NCOA3/FZD7/STRA8/ESRRB/SOX5/NUMBL/LEF1/SOX17/ING2/CUL3/ZFP36L2
150	GO:1904888	cranial skeletal system development	24/3379	65/15721	0.00317553	0.0310167	0.0248108	24	1.71787	RDH10/MMP14/TP63/MSX2/FREM1/FGF4/FGFR2/NIPBL/FOXN3/BMP4/GLI3/IRX5/TGFB3/MED12/TBX1/GNAS/TWIST1/SIX2/CHST11/PAX5/CTNNB1/SMAD2/SMAD3/TGFBR2
151	GO:0010810	regulation of cell-substrate adhesion	60/3379	201/15721	0.00322756	0.0314751	0.0251775	60	1.38882	JAG1/MMP14/ONECUT1/SRC/KDR/LIMCH1/PTK2/PLAU/PTK2B/PRKCE/CDKN2A/APOA1/EGFLAM/POSTN/CDH13/PREX1/RSU1/COL1A1/TRIOBP/UTRN/PIK3CB/HSD17B12/SFRP1/EPHA3/PIK3R1/FOXF1/NEDD9/MMRN1/VIT/FZD7/ACVRL1/DISC1/DLC1/NID1/DOCK5/EGFL6/FN1/ATXN3L/CORO1C/CORO2B/VEGFA/SMOC2/PLET1/EMILIN3/ANGPT2/PTN/FBLN1/EFNA5/DNM2/FERMT1/HAS2/PPM1F/AJAP1/PLEKHA2/WNT4/GSK3B/RREB1/FMN1/NDNF/SMAD3
152	GO:0007605	sensory perception of sound	44/3379	139/15721	0.00330195	0.0319436	0.0255523	44	1.47275	KCNQ1/KIT/GRM7/GJB6/TUB/SRRM4/FGFR1/THRB/COL1A1/TRIOBP/NIPBL/MBP/CHD7/SOBP/RPL38/CLIC5/ASIC2/TSPEAR/MYO3B/TBX1/MYO7A/EYA1/EYA4/SNAI2/GABRB3/COL2A1/GABRA5/WDR1/CHRNA9/CASP3/PGAP1/ROR1/DCDC2/NDUFB9/USH2A/SLC1A3/PAX3/SERPINB6/WFS1/ALDH7A1/TBL1X/LRIG1/LRIG2/SPRY2
153	GO:0033500	carbohydrate homeostasis	65/3379	221/15721	0.00331055	0.0319436	0.0255523	65	1.3684	PCK1/PPP3CA/IGF1R/CNR1/PRKCE/GJB6/GAS6/ADCY8/ADCY5/PARK7/MTNR1B/CRH/PDK2/TIAM1/DBH/AACS/APPL2/DYNLL1/CSMD1/SLC16A1/STK11/FOXO6/FOXO1/LRP5/FOXK1/PIK3R2/PIK3R1/NCOA5/FOXA2/IRS2/ADRA1B/RPH3AL/SOX4/PTPRN2/PTCH1/POLG/GATA4/PPARG/NADK/CRY2/TRA2B/NR1D1/SLC8B1/BRSK2/EFNA5/ZNF236/FABP5/ZBTB20/SESN3/SESN2/PIM3/ARRB1/PRCP/HNF1A/SSTR5/UNC13B/WFS1/OPA1/KLF7/STAR/ADIPOR2/ASPSCR1/KLF15/OPRK1/SELENOT
154	GO:0042593	glucose homeostasis	65/3379	221/15721	0.00331055	0.0319436	0.0255523	65	1.3684	PCK1/PPP3CA/IGF1R/CNR1/PRKCE/GJB6/GAS6/ADCY8/ADCY5/PARK7/MTNR1B/CRH/PDK2/TIAM1/DBH/AACS/APPL2/DYNLL1/CSMD1/SLC16A1/STK11/FOXO6/FOXO1/LRP5/FOXK1/PIK3R2/PIK3R1/NCOA5/FOXA2/IRS2/ADRA1B/RPH3AL/SOX4/PTPRN2/PTCH1/POLG/GATA4/PPARG/NADK/CRY2/TRA2B/NR1D1/SLC8B1/BRSK2/EFNA5/ZNF236/FABP5/ZBTB20/SESN3/SESN2/PIM3/ARRB1/PRCP/HNF1A/SSTR5/UNC13B/WFS1/OPA1/KLF7/STAR/ADIPOR2/ASPSCR1/KLF15/OPRK1/SELENOT
155	GO:0099175	regulation of postsynapse organization	32/3379	94/15721	0.003317	0.0319436	0.0255523	32	1.58385	IL1RAP/SRCIN1/GRID2/EEF2K/ZMYND8/TIAM1/SIPA1L1/LRRTM1/LRRTM2/GAP43/NRXN1/GRIN2B/IL1RAPL1/BAIAP2/EPHA4/NLGN1/CBLN1/CDK5R1/NRP2/ZNF804A/LRFN2/PTN/WNT5A/CAPRIN1/CHMP2B/PTPRS/PRNP/DGKB/CDH2/OPA1/ARC/LZTS3
156	GO:0009187	cyclic nucleotide metabolic process	16/3379	38/15721	0.00336092	0.0323162	0.0258503	16	1.95897	ADCY9/ADCY3/ADCY1/ADCY8/ADCY5/CNP/PDE10A/NPPC/PDE2A/PDE8B/PDE9A/PDE4B/PDE4D/ADCY10/GUCY2C/RORA
157	GO:0086003	cardiac muscle cell contraction	23/3379	62/15721	0.00357753	0.0341331	0.0273037	23	1.72595	KCNH2/KCNE3/KCNJ2/KCNJ5/KCNQ1/KCNN2/FGF12/GJA1/GJA5/ATP1A1/DLG1/PDE4B/PDE4D/GATA4/ADORA1/CAV1/NOS1AP/PLN/ANK2/BIN1/STC1/CTNNA3/CAMK2D
158	GO:1903531	negative regulation of secretion by cell	57/3379	191/15721	0.00404399	0.0378235	0.0302557	57	1.38846	BCR/AGTR2/LGR4/SRCIN1/TNFRSF1A/TRIM27/PPP3CA/FAM3D/GRM7/CNR1/GAS6/MTNR1B/ADTRP/APOA1/CRH/VPS4B/HDAC9/IL1R2/STXBP6/LIF/EDN1/F2RL1/IL1RAPL1/SFRP1/RAB11FIP3/FOXF1/BANK1/NPVF/TMSB4X/F2R/EZR/FN1/ADORA1/IL11/GNAI2/SYT4/FRMD4A/ANGPT1/TLR8/PTGER4/NLRP3/IDH2/RHBDF1/LRRC32/VAMP3/PIM3/CD34/MIDN/INHBB/INHBA/ANXA1/ANXA5/KLF7/CIDEA/C5AR2/SSC5D/OPRK1
159	GO:0032956	regulation of actin cytoskeleton organization	89/3379	320/15721	0.0041188	0.0382912	0.0306298	89	1.29399	TMEFF2/SYNPO2/TRIM27/LIMCH1/ECT2/PLEK/PTK2B/PRKCE/CFL2/SWAP70/APOA1/SYNPO/EDN1/F2RL1/FCHSD1/PREX1/TRIOBP/CDC42EP4/CDC42EP3/PICK1/ARF6/FSCN1/CXCL12/MET/BAIAP2/SFRP1/EPHA3/PIK3R1/TAC1/ARHGEF10/CDK10/TMSB4X/CSF1R/SPIRE1/EVL/WASF2/PFN2/DLC1/CDK5R1/TGFB3/FER/DLG1/LMOD1/LMOD3/GMFB/F11R/PDGFA/CORO2B/RND3/ASAP3/ADD3/ARFGEF1/WDR1/PLEKHG2/SPTBN5/SPTBN2/VASP/HRAS/PROX1/PTGER4/LIMA1/COTL1/EFNA5/WNT11/LIMK1/I…
160	GO:0001818	negative regulation of cytokine production	72/3379	251/15721	0.00413605	0.0383937	0.0307118	72	1.3346	LGR4/BPI/TRIM27/IGF1/TYROBP/RARA/GAS6/MAP2K5/BCL3/APOA1/HDAC9/RPS6KA4/IL1R2/F2RL1/FGFR1/APPL2/SOCS5/TIA1/BANK1/HMGB1/NPTN/MMP8/ATP2B1/ASB1/TMSB4X/RNF135/EPX/EZR/AKAP8/SIRPA/TGFB3/DLL1/GATA3/RNF216/FN1/TRIB2/NAV3/CMKLR1/CACTIN/ANGPT1/TWIST1/TLR8/PTGER4/HGF/NLRP3/LEF1/WNT11/DICER1/IL20RB/LRRC32/YY1/NFKB1/PTPRC/ARRB1/ERRFI1/IL12B/IL12A/PTPRS/CD34/HSF1/CD83/PRNP/INHBB/INHBA/REL/ANXA1/CIDEA/LGALS9B/C5…
161	GO:1900046	regulation of hemostasis	27/3379	77/15721	0.00421491	0.0390085	0.0312036	27	1.63142	APOH/SYK/PLAT/PLAU/PLEK/TEC/CD9/PRKCA/ADTRP/EDN1/F2RL1/COMP/UBASH3B/LYN/F3/FOXA2/F11/F2R/PDGFB/PDGFA/CAV1/KLKB1/TSPAN8/CD34/PROC/ANXA5/TFPI
162	GO:0007549	dosage compensation	3379-09-01	17/15721	0.00431631	0.0393569	0.0314823	9	2.46312	PRDM14/PCGF3/SMCHD1/RLIM/EXOSC10/METTL3/EIF1/UPF1/YTHDC1
163	GO:0009048	dosage compensation by inactivation of X chromosome	3379-09-01	17/15721	0.00431631	0.0393569	0.0314823	9	2.46312	PRDM14/PCGF3/SMCHD1/RLIM/EXOSC10/METTL3/EIF1/UPF1/YTHDC1
164	GO:0099010	modification of postsynaptic structure	3379-09-01	17/15721	0.00431631	0.0393569	0.0314823	9	2.46312	SYNPO/TIAM1/BAIAP2/WASF3/PFN2/CHMP2B/CYFIP1/CTNNA2/MYH10
165	GO:0002092	positive regulation of receptor internalization	3379-11-01	23/15721	0.00450253	0.0402145	0.0321683	11	2.22514	SYK/AHI1/SELE/PICK1/TBC1D5/PLCG2/VEGFA/GREM1/MAGI2/ANGPT1/ARRB1
166	GO:0033233	regulation of protein sumoylation	3379-10-01	20/15721	0.00450365	0.0402145	0.0321683	10	2.32628	PIAS1/PARK7/HDAC4/ARNT/CAPN3/TOLLIP/RASD2/HMG20A/CTNNB1/RWDD3
167	GO:0018022	peptidyl-lysine methylation	35/3379	107/15721	0.00460608	0.0406364	0.0325058	35	1.52187	KMT2E/KMT2C/PRDM9/PRDM5/AUTS2/PRDM16/SETD5/SETD7/ASH2L/BCOR/DOT1L/CHD5/MYB/DNMT3B/PWP1/PRMT6/GATA3/MECOM/SMYD2/SMYD3/JARID2/WDR5/LMNA/KDM4C/KDM4D/EHMT1/EZH2/CAMKMT/VCPKMT/TET2/PAX5/BRD4/CTNNB1/SMAD4/IWS1
168	GO:0032526	response to retinoic acid	35/3379	107/15721	0.00460608	0.0406364	0.0325058	35	1.52187	PCK1/CYP26B1/PTK2B/GJA1/RARA/RARB/TNC/HDAC2/NDUFA13/FGFR2/LYN/COL1A1/EPHA3/NCOA1/OSR1/BRINP2/BMP6/MYB/FZD7/STRA8/PTCH1/GDAP1/PPARG/WNT7B/TBX1/WNT5B/WNT5A/WNT11/MYOG/RORB/RXRA/MICB/CREB1/IGFBP7/PTGES
169	GO:0009612	response to mechanical stimulus	59/3379	200/15721	0.00461463	0.0406364	0.0325058	59	1.37251	JUN/MMP14/HTR2A/TNFRSF1A/SRC/KCNJ2/KIT/ETS1/CNN2/SUN1/ETV1/PTK2B/GJA1/FOSB/TNC/HDAC4/EDN1/POSTN/DCN/NRXN1/NRXN2/ATP1A1/COL1A1/DMD/FOXP2/TNFRSF10A/CXCL12/CRADD/TMEM150C/BMP6/PDE2A/CXCR4/ASIC2/PTCH1/MEIS2/GATA4/PPARG/EGFR/COL3A1/PIEZO1/SLC8A1/ANGPT2/TLR8/TLR5/PTGER4/PTN/PKDREJ/CHRNA9/WNT11/HTT/SLC38A2/NFKB1/ANO3/SLC1A3/MAPK14/ATP8A2/ABHD12/GADD45A/TGFBR2
170	GO:0051051	negative regulation of transport	121/3379	454/15721	0.00464517	0.040789	0.0326278	121	1.24	BCR/AGTR2/PKIA/SHH/CRYAA/SNX16/LGR4/KCNH2/SRCIN1/KCNE3/DYSF/HTR2A/BOK/TNFRSF1A/TRIM27/PPP3CA/SUFU/SEMG1/FAM3D/FGF12/GRM7/CNR1/PTK2B/PRKCB/PRKCE/HECW1/NDFIP2/GAS6/PARK7/MTNR1B/ADTRP/AVPR2/APOA1/CRH/VPS4B/HDAC9/IL1R2/STXBP6/LIF/EDN1/F2RL1/COMT/LRRTM1/LRRTM2/MTMR2/OAZ2/APPL2/ARF6/THADA/IL1RAPL1/SFRP1/EPHA3/RAB11FIP3/FOXF1/BANK1/UBE2G2/SH3GL3/ACAA2/OSR1/HMGB1/TRDN/NPVF/TMSB4X/IRS2/F2R/EZR/SIAH3/MDFIC…
171	GO:0060359	response to ammonium ion	40/3379	126/15721	0.00465805	0.040844	0.0326718	40	1.477	LYPD1/AGRN/HTR2A/SRR/GRIN1/SDK1/CNR1/PTK2B/PRKCE/ADCY8/FOSB/DRD1/CRH/HDAC2/TIAM1/AIF1/PENK/TAC1/ATP2B4/SLC6A3/PLCB1/DNMT3B/CXCR4/CDK5R1/RGS10/ATG7/GNAI2/GNB1/GABRB3/PPP2R2A/CHRNA4/CASP3/DNM2/MAPK1/RGS8/PPP1R9B/AOC1/CHRM2/LY6G6D/OPRK1
172	GO:0009410	response to xenobiotic stimulus	79/3379	281/15721	0.00490137	0.0426892	0.0341479	79	1.30802	AGTR2/GSTO2/HTR2A/SRR/CES1/PCK1/PPP3CA/PCNA/GRIN1/TFAP4/SDK1/CYP26B1/CNR1/PTK2B/TRDMT1/PRKCE/AHRR/ADCY8/FOSB/N6AMT1/DRD1/CRH/HDAC2/HDAC9/TIAM1/EDN1/AIF1/GSTA4/DBH/GRIN2A/AADAC/FOXO1/ARNT/CYP2A6/SLITRK5/PENK/TAC1/CPS1/SLC6A3/DNMT3B/PDE2A/CXCR4/NQO2/ALDH3A1/RGS10/PDGFB/ATG7/TIPARP/PPARG/EGFR/EIF4EBP1/SMYD3/NR3C1/NAT2/NR1I2/SLC8A1/BPHL/PPP2R2A/CYP2J2/DNM2/UGT1A10/RORA/ERRFI1/HSF1/RGS2/GGT1/RGS9/PPP1…
173	GO:2001237	negative regulation of extrinsic apoptotic signaling pathway	33/3379	100/15721	0.0050071	0.043157	0.034522	33	1.53534	UNC5B/SRC/IGF1/ZMYND11/PARK7/MAP2K5/NOL3/TNFRSF10A/BMP5/BMP4/HMGB2/SIAH2/RIPK1/GDNF/ITGAV/TMBIM1/RB1CC1/EYA1/EYA2/EYA4/SNAI2/COL2A1/PHIP/GFRAL/LMNA/ITPRIP/HGF/HTT/FASLG/CTTN/IL7/TRAF2/SCG2
174	GO:0071604	transforming growth factor beta production	15/3379	36/15721	0.00502312	0.0431862	0.0345454	15	1.93857	TYROBP/ATP6AP2/MYB/LTBP3/LTBP1/ITGB8/ITGAV/ITGB6/WNT11/LRRC32/CD34/CD46/CREB1/SMAD4/SMAD3
175	GO:0043255	regulation of carbohydrate biosynthetic process	30/3379	89/15721	0.00514215	0.0440868	0.0352658	30	1.56828	IGF2/IGF1/PLEK/PTK2B/PPP1CB/PDK2/FOXO1/FOXK1/IRS2/ESRRB/PDGFB/PPARA/ADCYAP1R1/DYRK2/FBP1/NR1D1/WDR5/P2RY6/SIK1/SORBS1/HAS2/SESN2/NFKB1/PPP1R3B/EP300/GSK3B/POU1F1/LHCGR/SOGA1/NTSR1
176	GO:0014072	response to isoquinoline alkaloid	14/3379	33/15721	0.00547926	0.0462069	0.0369618	14	1.97381	SRR/GRIN1/CNR1/PRKCE/ADCY8/FOSB/AIF1/PENK/TAC1/CXCR4/ATG7/PPP2R2A/PPP1R9B/OPRK1
177	GO:0043278	response to morphine	14/3379	33/15721	0.00547926	0.0462069	0.0369618	14	1.97381	SRR/GRIN1/CNR1/PRKCE/ADCY8/FOSB/AIF1/PENK/TAC1/CXCR4/ATG7/PPP2R2A/PPP1R9B/OPRK1
178	GO:0048660	regulation of smooth muscle cell proliferation	41/3379	131/15721	0.00554703	0.0467146	0.0373679	41	1.45614	JUN/IGF1/TGM2/PRKDC/FGF2/HDAC4/EDN1/AIF1/COMT/FGFR2/CDH13/FOXP1/NPPC/BMP4/MMP2/MYB/VIPR2/NQO2/TGFB3/PDGFB/PDGFD/PPARG/PPARD/EGFR/TRIB1/IL15/GNAI2/RBPMS2/P2RY6/IL12B/IL12A/XRCC5/ID2/PAK1/IGFBP3/NOTCH3/TRAF6/ANG/CTNNB1/TGFBR2/IFNG
179	GO:0009896	positive regulation of catabolic process	108/3379	402/15721	0.00556774	0.0468251	0.0374563	108	1.24994	LARP1/EIF2AK4/AGO2/EGLN2/MAP3K7/FBXW7/PIAS1/TRIM71/HTR2A/VPS13C/VPS13D/SORL1/TRIM32/KDR/IGF1/PTK2/HERPUD1/RNF144A/RNF144B/PRICKLE1/PTK2B/GJA1/PRKCE/HECW1/PARK7/DAB2/NDUFA13/NUPR1/DCN/CSNK1A1L/OAZ2/EDEM1/ANKIB1/AADAC/STK11/MYLIP/RBX1/FOXO1/BCL2L11/SOCS5/PIK3CB/ARNT/HMGB1/CHFR/RNF152/IRS2/RNF19A/ESRRB/EZR/DISC1/HSPB8/RNF217/ATG7/TIPARP/DDA1/CNOT6L/PPARA/DAB2IP/ADORA1/FTO/TRIB1/TRIB2/PABPC1/TMEM259/…
180	GO:0015872	dopamine transport	19/3379	50/15721	0.00573323	0.0481513	0.0385171	19	1.76797	HTR2A/FGF20/CNR1/PARK7/DRD1/CXCL12/SLC6A2/SLC6A3/GDNF/DTNBP1/SYT13/SYT17/SYT4/SYT2/SYT1/SYT7/SYT6/CHRNA4/OPRK1
181	GO:0010165	response to X-ray	13/3379	30/15721	0.00593163	0.0491516	0.0393173	13	2.01611	BLM/ERCC1/NIPBL/SFRP1/CCND1/HMGA2/GATA3/CASP3/DNM2/XRCC4/XRCC5/XRCC2/ANXA1
182	GO:0071295	cellular response to vitamin	13/3379	30/15721	0.00593163	0.0491516	0.0393173	13	2.01611	TRIM24/GAS6/TNC/POSTN/COL1A1/SFRP1/PENK/ATP2B1/GDAP1/PPARG/IL15/SNAI2/PTN
183	GO:0010649	regulation of cell communication by electrical coupling	3379-07-01	12/15721	0.00595584	0.0491516	0.0393173	7	2.71399	TRDN/PDE4D/CAV1/SLC8A1/CALM1/CALM2/CAMK2D
184	GO:0098885	modification of postsynaptic actin cytoskeleton	3379-07-01	12/15721	0.00595584	0.0491516	0.0393173	7	2.71399	TIAM1/BAIAP2/WASF3/PFN2/CYFIP1/CTNNA2/MYH10

## Sheet: BH-corrected FOXP2
	ID	Description	GeneRatio	BgRatio	pvalue	p.adjust	qvalue	Count	fold	gobp_sim[, 8]
1	GO:0001503	ossification	114/2448	263/8350	6.30726e-07	0.00181368	0.00167049	114	1.47851	COL13A1/JAG1/EIF2AK3/PBX1/FAT4/SHH/MMP14/WNT7B/SKI/LGR4/NAB2/IL6ST/SP3/SP7/HAND2/TNFSF11/TP63/CER1/EGR2/IGF2/SUCO/PTK2/EXT1/SYNCRIP/ZHX3/MSX2/PKDCC/FGF18/GNAS/SUN1/PTK2B/GJA1/SNAI2/COL2A1/DHRS3/SMOC1/TNC/TPM4/CBFB/HDAC4/CEBPD/BCOR/TWIST2/TWIST1/CITED1/PTGER4/PTN/COMP/HGF/WNT5A/LOX/FGFR3/THRA/CDH11/COL6A1/WNT11/CHSY1/MAPK1/SHOX2/PPARGC1B/COL1A1/COL1A2/NIPBL/MYOG/RRAS2/TMEM64/ROR2/TNFRSF11A/KL/LRP5…
2	GO:0001501	skeletal system development	139/2448	335/8350	8.26247e-07	0.00181368	0.00167049	139	1.41529	BBX/COL13A1/RDH10/PDGFC/TIPARP/EIF2AK3/PBX1/FAT4/SHH/MMP14/SPP2/WNT7B/SKI/COL3A1/NAB2/FBXW7/SP3/ITGB8/HAND2/HAND1/SRC/TBX1/TBX3/TNFSF11/TP63/CER1/IGF2/EXT1/KIT/MSX2/PKDCC/FGF18/GNAS/CYP26B1/EYA1/FGFRL1/GJA1/FREM1/MEX3C/SNAI2/CDKN1C/COL10A1/ZEB1/COL2A1/RARA/GSC/DHRS3/NFIB/SLC38A10/DDRGK1/COL14A1/WDR5/HDAC4/TLL1/TWIST1/PTGER4/COMP/WNT5A/LOX/FGFR3/FGFR1/THRA/TRPS1/COL6A2/CDH11/COL6A1/COL6A3/WNT11/CH…
3	GO:0048589	developmental growth	175/2448	441/8350	1.08474e-06	0.00181368	0.00167049	175	1.35355	ITSN2/DPYSL2/GATA4/GATA3/RDH10/FN1/EIF2AK4/NCAPG2/SHH/DUSP6/PPARA/PPARD/WNT7B/AGRN/FTO/SP2/ITGB1/DYSF/ITGA4/EIF4H/SYT17/CER1/ISLR2/NINJ2/IGF2/PTK2/NRP2/PPP3CA/GAL/VEGFA/RAG2/MSX2/POU3F2/PKDCC/FGF20/LLPH/SYT4/SYT2/SYT1/GNAS/TEC/ERCC1/CD9/PTX3/ADARB1/GJA1/ALCAM/ZMIZ1/GAMT/PRKDC/MEX3C/CDKN1C/JARID2/ZEB2/GAS2/RARA/GAS1/TNC/RIMS1/TNR/DIO3/DVL1/PLXNA1/CPQ/COL14A1/TLL2/TIAM1/SPTBN2/TENM4/PRL/PTN/GINS4/C…
4	GO:0072358	cardiovascular system development	185/2448	473/8350	1.64351e-06	0.00187045	0.00172278	185	1.33409	UNC5B/PDGFB/GATA4/RNF213/PDGFD/JUN/JAG1/TIPARP/EIF2AK3/FN1/NR2F2/AGO2/SHH/JAK1/MMP14/RAPGEF2/PPARG/CRB2/WNT7B/DAB2IP/COL3A1/FBXW7/SP1/ITGB1/DYSF/TSPAN12/ITGB8/ITGAV/HAND2/HAND1/TBX1/TBX3/KDR/THSD7A/LGALS8/KCNQ1/EPAS1/APOH/EGR3/PTK2/NRP2/SYK/GAB1/KIT/PRICKLE1/XDH/VEGFA/PRDM1/ETS1/LOXL1/ENPP2/CAV1/FGF18/AMOTL2/AMOTL1/TNFAIP2/LYL1/EPN1/TMEM204/PTK2B/EYA1/ACKR3/RNH1/EMC10/ELK3/GJA1/ZMIZ1/PRKCB/PRKCA/…
5	GO:0017015	regulation of transforming growth factor beta receptor signaling pathway	42/2448	76/8350	1.8731e-06	0.00187045	0.00172278	42	1.885	CREBBP/SKI/RASL11B/LDLRAD4/HTRA3/HTRA4/CAV1/DAND5/CDKN1C/ADAMTSL2/ZEB1/CDKN2B/DAB2/VASN/CITED1/CITED2/LOX/UBC/BAMBI/DNM2/LRG1/STK11/PMEPA1/PPM1A/ZNF703/SNX6/EP300/SOX11/CHST11/ING2/VEPH1/SKOR1/CIDEA/LTBP4/LTBP1/SMAD2/SMAD4/SMAD3/SMAD6/SMAD7/TGFBR2/TGFBR3
6	GO:0001944	vasculature development	182/2448	467/8350	2.62224e-06	0.00187045	0.00172278	182	1.32932	UNC5B/PDGFB/GATA4/RNF213/PDGFD/JUN/JAG1/TIPARP/EIF2AK3/FN1/NR2F2/AGO2/SHH/JAK1/MMP14/RAPGEF2/PPARG/WNT7B/DAB2IP/COL3A1/FBXW7/SP1/ITGB1/DYSF/TSPAN12/ITGB8/ITGAV/HAND2/HAND1/TBX1/TBX3/KDR/THSD7A/LGALS8/EPAS1/APOH/EGR3/PTK2/NRP2/SYK/GAB1/KIT/PRICKLE1/XDH/VEGFA/PRDM1/ETS1/LOXL1/ENPP2/CAV1/FGF18/AMOTL2/AMOTL1/TNFAIP2/LYL1/EPN1/TMEM204/PTK2B/EYA1/ACKR3/RNH1/EMC10/ELK3/GJA1/ZMIZ1/PRKCB/PRKCA/STARD13/NFA…
7	GO:1903844	regulation of cellular response to transforming growth factor beta stimulus	42/2448	77/8350	2.96234e-06	0.00187045	0.00172278	42	1.86052	CREBBP/SKI/RASL11B/LDLRAD4/HTRA3/HTRA4/CAV1/DAND5/CDKN1C/ADAMTSL2/ZEB1/CDKN2B/DAB2/VASN/CITED1/CITED2/LOX/UBC/BAMBI/DNM2/LRG1/STK11/PMEPA1/PPM1A/ZNF703/SNX6/EP300/SOX11/CHST11/ING2/VEPH1/SKOR1/CIDEA/LTBP4/LTBP1/SMAD2/SMAD4/SMAD3/SMAD6/SMAD7/TGFBR2/TGFBR3
8	GO:0090092	regulation of transmembrane receptor protein serine/threonine kinase signaling pathway	72/2448	154/8350	2.98318e-06	0.00187045	0.00172278	72	1.59473	GATA4/CREBBP/SHH/CRB2/SKI/RASL11B/SORL1/LDLRAD4/CER1/MSX2/HTRA3/HTRA4/CAV1/DAND5/CDKN1C/ADAMTSL2/RBPMS2/ZEB1/CDKN2B/DAB2/ZC3H3/VASN/CITED1/CITED2/BMPER/WNT5A/LOX/UBC/BAMBI/DNM2/HES1/FSTL1/LRG1/STK11/RBPMS/PMEPA1/PPM1A/ZNF703/SNX6/PCSK6/CHRDL1/EP300/INHBB/INHBA/BMP7/BMP6/BMP5/BMP4/ACVR1B/ACVR2B/SOX11/CHST11/ING2/SULF1/VEPH1/CDH5/SKOR1/CIDEA/GDF1/GDF6/ACVRL1/NOG/DMRT1/LTBP4/LTBP1/SMAD2/SMAD4/SMAD3/…
9	GO:0001568	blood vessel development	173/2448	445/8350	5.56482e-06	0.00310146	0.00285661	173	1.32605	UNC5B/PDGFB/GATA4/RNF213/PDGFD/JUN/JAG1/TIPARP/EIF2AK3/FN1/NR2F2/AGO2/SHH/JAK1/MMP14/RAPGEF2/PPARG/WNT7B/DAB2IP/COL3A1/FBXW7/SP1/ITGB1/DYSF/TSPAN12/ITGB8/ITGAV/HAND2/HAND1/TBX1/TBX3/KDR/THSD7A/EPAS1/APOH/EGR3/PTK2/NRP2/SYK/GAB1/PRICKLE1/XDH/VEGFA/PRDM1/ETS1/LOXL1/ENPP2/CAV1/FGF18/AMOTL2/AMOTL1/TNFAIP2/LYL1/EPN1/PTK2B/EYA1/ACKR3/RNH1/EMC10/ELK3/GJA1/ZMIZ1/PRKCB/PRKCA/STARD13/LDLR/SMOC2/PLXND1/GTF2…
10	GO:0060840	artery development	36/2448	65/8350	9.44877e-06	0.0047395	0.00436533	36	1.88914	JAG1/SHH/COL3A1/HAND2/TBX1/PRICKLE1/VEGFA/PRDM1/LOXL1/EYA1/ZMIZ1/LDLR/PLXND1/ROBO1/COMP/LOX/EFNB2/DNM2/WNT11/HES1/MYLK/HEY1/FOXF1/FOXC1/BMP4/CHD7/ACVR2B/GLI3/SOX4/PDE2A/ACVRL1/NOG/LTBP1/MYH10/SMAD6/SMAD7
11	GO:0003279	cardiac septum development	42/2448	81/8350	1.60217e-05	0.0066798	0.00615245	42	1.76864	GATA4/GATA3/JAG1/HAND1/TBX1/TBX3/NRP2/PRDM1/MSX2/FGFRL1/DAND5/RARA/DHRS3/PLXND1/PARVA/CITED2/ROBO1/LMO4/WNT5A/DNM2/WNT11/HES1/HEY1/ANK2/ID2/BMP7/BMP5/BMP4/CHD7/SOX11/SEMA3C/SOX4/ZFPM2/PDE2A/NOG/LTBP1/MYH10/SMAD4/SMAD6/SMAD7/TGFBR2/TGFBR3
12	GO:0007178	transmembrane receptor protein serine/threonine kinase signaling pathway	92/2448	216/8350	1.77714e-05	0.0066798	0.00615245	92	1.45281	GATA4/CREBBP/JUN/SHH/CRB2/SKI/COL3A1/RASL11B/ITGB5/SRC/SORL1/LDLRAD4/CER1/SUB1/PTK2/MSX2/HTRA3/HTRA4/CAV1/PARD3/DAND5/CDKN1C/ADAMTSL2/RBPMS2/ZEB1/CDKN2B/DAB2/ZC3H3/VASN/CITED1/CITED2/COMP/BMPER/WNT5A/LOX/UBC/BAMBI/DNM2/HES1/ZFYVE9/COL1A2/LRRC32/FSTL1/LRG1/STK11/ROR2/RBPMS/PMEPA1/PPM1A/ZNF703/HIVEP1/SNX6/PCSK6/CHRDL1/RGMB/RGMA/EP300/INHBB/INHBA/BMP7/BMP6/BMP5/BMP4/ACVR1B/ATOH8/MAPK14/ACVR2B/SOX11/…
13	GO:0048705	skeletal system morphogenesis	70/2448	155/8350	1.791e-05	0.0066798	0.00615245	70	1.54043	COL13A1/RDH10/TIPARP/MMP14/SKI/NAB2/TBX1/CER1/MSX2/FGF18/GNAS/CYP26B1/EYA1/FREM1/ZEB1/COL2A1/RARA/GSC/DHRS3/COL14A1/TWIST1/COMP/FGFR3/FGFR1/THRA/COL6A2/COL6A1/COL6A3/CHSY1/SHOX2/PPARGC1B/COL1A1/NIPBL/MDFI/HAS2/ROR2/FOXN3/LRP5/LRP6/FOXC1/SATB2/PLEKHA1/NPPC/OSR1/BMP7/BMP6/BMP4/BMP1/MMP2/MAPK14/ACVR2B/VIT/SOX11/CHST11/HOXC4/GLI3/TCF15/PAX5/PAX1/WWOX/IRX5/STC1/NOG/RYK/LTBP3/SMAD2/SMAD3/DLG1/COL20A1/T…
14	GO:0030097	hemopoiesis	185/2448	489/8350	1.86438e-05	0.0066798	0.00615245	185	1.29044	BCR/GATA3/CREBBP/JUN/JAG1/TIPARP/IL31RA/PBX1/NCAPG2/SHH/MECOM/MMP14/PPARG/IL12RB1/FBXW7/KMT2E/KMT2C/SP3/SP7/ITGB1/ITGA4/SRC/MALT1/KDR/TNFSF11/TRIB1/EPAS1/EGR3/IL11/SYK/IL15/KIT/VEGFA/KITLG/PRDM1/ETS1/RAG2/CARD11/PLD4/GNAS/PLEK/LYL1/CYP26B1/AGPAT5/MKNK2/PTK2B/CD2/ERCC1/ZMIZ1/PRKCB/PRKCA/PRKDC/RRS1/IRF2BP2/CDKN1C/ASH2L/ZEB1/RARA/GAS6/CDKN2B/SLC8A3/CLCF1/KAT6A/TOX/CBFB/TPO/BCL3/WDR1/WDR5/HDAC4/CEBPD…
15	GO:0071560	cellular response to transforming growth factor beta stimulus	71/2448	159/8350	2.49417e-05	0.00834051	0.00768205	71	1.52313	PDGFD/CREBBP/JUN/SKI/COL3A1/RASL11B/ITGB5/SRC/LDLRAD4/PTK2/NR3C1/HTRA3/HTRA4/CAV1/PARD3/DAND5/CDKN1C/ADAMTSL2/ZEB1/CDKN2B/DAB2/VASN/CITED1/CITED2/WNT5A/LOX/UBC/BAMBI/DNM2/ZFYVE9/COL1A1/COL1A2/LRRC32/LRG1/STK11/PMEPA1/PPM1A/ZNF703/PENK/SNX6/EP300/WNT4/ACVR1B/ACVR2B/SOX11/CHST11/ING2/WWOX/VEPH1/CDH5/SKOR1/SOX6/SOX5/PDE2A/CIDEA/STAR/PDE3A/ACVRL1/LTBP4/LTBP3/LTBP1/ZFP36L2/ZFP36L1/SMAD2/SMAD4/SMAD3/SM…
16	GO:0050678	regulation of epithelial cell proliferation	86/2448	202/8350	3.3725e-05	0.0103387	0.00952253	86	1.45219	PDGFB/GATA3/JUN/NR2F2/SHH/PPARG/PPARD/DAB2IP/FBXW7/REG3G/SP1/DYSF/ITGA4/TBX1/KDR/TP63/TGFA/APOH/EGR3/NRP2/XDH/VEGFA/CAV1/EYA1/EMC10/GJA1/PRKCA/PRKDC/NR1D1/SNAI2/CDKN1C/CDKN2B/NFIB/VASH1/TWIST1/PRL/ROBO1/HRAS/CYP7B1/MTSS1/PTN/WNT5A/NUPR1/EFNB2/FGFR1/HES1/F3/HAS2/LRG1/STK11/FOXP2/CXCL12/NRARP/ARNT/CCL2/ERRFI1/ZNF703/CCND1/OSR1/RTN4/BMP6/BMP5/BMP4/HMGB2/PEX2/ATOH8/SOX11/PLCG1/FZD7/SERPINB5/SULF1/SUL…
17	GO:0003094	glomerular filtration	2448-10-01	8350-11-01	3.73967e-05	0.0103387	0.00952253	10	3.10086	PDGFB/ADORA1/CORO2B/GJA1/GAS6/F2RL1/CD34/SULF1/SULF2/F2R
18	GO:0007507	heart development	145/2448	374/8350	3.78953e-05	0.0103387	0.00952253	145	1.32243	CXADR/PDGFB/GATA4/GATA3/JUN/JAG1/NEBL/FAT4/SHH/MYBPC2/DUSP6/PPARG/PPARA/PPARD/COL3A1/IGSF22/ITGB1/NRG1/HAND2/HAND1/TBX1/TBX3/CER1/PTK2/NRP2/PCNA/PRICKLE1/VEGFA/PRDM1/MSX2/FGF20/AHI1/FGF12/ZIC3/RB1CC1/EYA1/FGFRL1/GJA1/ZMIZ1/FREM2/PRKDC/NFATC1/SNAI2/DAND5/JARID2/COL2A1/RARA/DHRS3/PLXND1/DVL1/CPE/TFDP2/HDAC9/BCOR/AP1B1/SIK1/TWIST1/PARVA/TENM4/CITED2/ROBO1/PTN/LMO4/WNT5A/LOX/EFNB2/SCUBE1/FGFR1/SPRED1…
19	GO:0071559	response to transforming growth factor beta	71/2448	161/8350	4.12901e-05	0.0103387	0.00952253	71	1.50421	PDGFD/CREBBP/JUN/SKI/COL3A1/RASL11B/ITGB5/SRC/LDLRAD4/PTK2/NR3C1/HTRA3/HTRA4/CAV1/PARD3/DAND5/CDKN1C/ADAMTSL2/ZEB1/CDKN2B/DAB2/VASN/CITED1/CITED2/WNT5A/LOX/UBC/BAMBI/DNM2/ZFYVE9/COL1A1/COL1A2/LRRC32/LRG1/STK11/PMEPA1/PPM1A/ZNF703/PENK/SNX6/EP300/WNT4/ACVR1B/ACVR2B/SOX11/CHST11/ING2/WWOX/VEPH1/CDH5/SKOR1/SOX6/SOX5/PDE2A/CIDEA/STAR/PDE3A/ACVRL1/LTBP4/LTBP3/LTBP1/ZFP36L2/ZFP36L1/SMAD2/SMAD4/SMAD3/SM…
20	GO:0050673	epithelial cell proliferation	99/2448	240/8350	4.17234e-05	0.0103387	0.00952253	99	1.40702	PDGFB/GATA3/JUN/NR2F2/SHH/MMP14/PPARG/PPARD/DAB2IP/LGR4/FBXW7/REG3G/SP1/DYSF/ITGA4/TBX1/KDR/TNFSF11/TP63/TGFA/APOH/EGR3/NRP2/KIT/XDH/VEGFA/CAV1/EYA1/EMC10/GJA1/PRKCA/PRKDC/NR1D1/SNAI2/CDKN1C/CDKN2B/NFIB/VASH1/APOA1/TWIST1/PRL/ROBO1/HRAS/CYP7B1/MTSS1/PTN/BMPER/HGF/WNT5A/NUPR1/EFNB2/FGFR1/WNT16/MAPK1/HES1/F3/HAS2/LRG1/STK11/FOXP2/CXCL12/NRARP/ARNT/CCL2/ERRFI1/ZNF703/ID2/CD34/SCARB1/CCND1/OSR1/RTN4/…
21	GO:0007423	sensory organ development	140/2448	360/8350	4.32842e-05	0.0103387	0.00952253	140	1.32648	BCR/GATA3/RDH10/JUN/JAG1/FAT4/SHH/WNT7B/SKI/LIN7A/BFSP2/SP3/BCAR3/TSPAN12/HAND2/TBX1/MYO7A/KCNQ1/KIT/FJX1/VEGFA/RP1L1/PRDM1/FGF20/AHI1/SDK1/IFT27/CYP26B1/EYA1/GJA1/FREM2/BLOC1S3/GJB6/CDKN1C/ZEB2/ZEB1/COL2A1/RARA/GSC/SMOC1/SALL2/DIO3/DVL1/OTOL1/CEBPD/TULP1/MAB21L1/MFAP2/TWIST1/SIPA1L3/PTN/BMPER/WNT5A/CHRNA9/LRP10/FGFR1/THRB/WNT16/ALDH1A3/MAPK1/HES1/ABCB5/TRIOBP/NIPBL/GBX2/YY1/SMCHD1/FOXP2/MAF/ROR1…
22	GO:0060411	cardiac septum morphogenesis	32/2448	59/8350	5.13843e-05	0.0117156	0.0107907	32	1.85001	GATA4/JAG1/HAND1/TBX1/TBX3/NRP2/MSX2/FGFRL1/RARA/DHRS3/PARVA/CITED2/ROBO1/WNT5A/WNT11/HES1/HEY1/ID2/BMP7/BMP5/BMP4/CHD7/SOX11/SEMA3C/SOX4/ZFPM2/NOG/SMAD4/SMAD6/SMAD7/TGFBR2/TGFBR3
23	GO:0007179	transforming growth factor beta receptor signaling pathway	57/2448	124/8350	5.71078e-05	0.0124545	0.0114712	57	1.56794	CREBBP/JUN/SKI/COL3A1/RASL11B/ITGB5/SRC/LDLRAD4/PTK2/HTRA3/HTRA4/CAV1/PARD3/DAND5/CDKN1C/ADAMTSL2/ZEB1/CDKN2B/DAB2/VASN/CITED1/CITED2/LOX/UBC/BAMBI/DNM2/ZFYVE9/COL1A2/LRRC32/LRG1/STK11/PMEPA1/PPM1A/ZNF703/SNX6/EP300/ACVR1B/ACVR2B/SOX11/CHST11/ING2/VEPH1/CDH5/SKOR1/CIDEA/ACVRL1/LTBP4/LTBP3/LTBP1/SMAD2/SMAD4/SMAD3/SMAD9/SMAD6/SMAD7/TGFBR2/TGFBR3
24	GO:0003151	outflow tract morphogenesis	33/2448	62/8350	6.50073e-05	0.0135865	0.0125139	33	1.8155	JUN/JAG1/HAND2/TBX1/TBX3/NRP2/VEGFA/MSX2/EYA1/RARA/DHRS3/PLXND1/TWIST1/PARVA/CITED2/ROBO1/WNT5A/WNT11/HES1/NIPBL/FOXC1/BMP7/BMP4/SOX17/SOX11/SEMA3C/ZFPM2/RYR1/NOG/SMAD4/SMAD6/TGFBR2/TGFBR3
25	GO:0042330	taxis	150/2448	394/8350	8.12584e-05	0.0163037	0.0150166	150	1.29858	DPYSL2/CXADR/UNC5B/UNC5D/FEZ1/FEZ2/PDGFB/GATA3/PDGFD/PIP5K1C/SHH/ZSWIM6/AGRN/DYSF/BOC/ITGAV/NRG1/ITGA9/SRC/LRTM2/KDR/TNFSF11/NTNG1/EGR2/EGR3/PTK2/EXT1/NRP2/SYK/GAB1/IL16/KIT/VEGFA/ENPP2/FGF18/CNTN4/ETV1/PTK2B/ACKR3/ALCAM/PRKCA/LYST/GAS6/SLC8B1/SMOC2/NFIB/PLXND1/TNR/PLXNC1/SWAP70/DVL1/PLXNA1/APOA1/DRGX/ANGPT2/ANGPT1/TIAM1/SPTBN5/SPTBN2/VASP/PARVA/ROBO1/HRAS/VAV3/EDN2/EDN3/CYP7B1/GFRA2/PTN/F2RL1/AM…
26	GO:0090287	regulation of cellular response to growth factor stimulus	78/2448	184/8350	9.16674e-05	0.0176848	0.0162886	78	1.44595	GATA4/GATA3/CREBBP/CRB2/DAB2IP/SKI/RASL11B/SORL1/LDLRAD4/CER1/XDH/VEGFA/MSX2/HTRA3/HTRA4/CAV1/FGF18/TMEM204/PRKCB/PRDM14/DAND5/CDKN1C/ADAMTSL2/RBPMS2/ZEB1/CDKN2B/SMOC2/DAB2/VASN/CITED1/CITED2/ROBO1/BMPER/WNT5A/SHISA2/LOX/UBC/BAMBI/FGFR1/DNM2/HES1/FSTL1/LRG1/STK11/PMEPA1/ARNT/PPM1A/ZNF703/SNX6/PCSK6/CHRDL1/EP300/WNT4/BMP4/CYFIP1/SOX11/CHST11/ING2/SULF1/SULF2/VEPH1/CDH5/SKOR1/CIDEA/ACVRL1/NOG/LTBP4…
27	GO:0048514	blood vessel morphogenesis	148/2448	390/8350	0.000108486	0.0201543	0.0185632	148	1.29441	UNC5B/GATA4/RNF213/JUN/JAG1/TIPARP/EIF2AK3/FN1/NR2F2/AGO2/SHH/JAK1/MMP14/RAPGEF2/PPARG/WNT7B/DAB2IP/COL3A1/FBXW7/SP1/ITGB1/DYSF/TSPAN12/ITGB8/ITGAV/HAND2/HAND1/TBX1/KDR/THSD7A/EPAS1/APOH/EGR3/PTK2/NRP2/SYK/GAB1/XDH/VEGFA/PRDM1/ETS1/ENPP2/CAV1/FGF18/AMOTL2/AMOTL1/TNFAIP2/EPN1/PTK2B/EYA1/ACKR3/RNH1/EMC10/ELK3/GJA1/ZMIZ1/PRKCB/PRKCA/STARD13/LDLR/SMOC2/PLXND1/GTF2I/VASH1/ADTRP/CSPG4/HDAC9/ANGPT2/ANGP…
28	GO:0070848	response to growth factor	174/2448	470/8350	0.00012904	0.0231165	0.0212915	174	1.26278	FEZ1/URI1/PDGFB/GATA4/GATA3/PDGFD/CREBBP/JUN/FAT4/DUSP6/RAPGEF2/CRB2/DAB2IP/SKI/COL3A1/RASL11B/ITGB5/SRC/TBX1/SORL1/LDLRAD4/KDR/CER1/EGR3/PTK2/NRP2/GAB1/XDH/VEGFA/NR3C1/MSX2/HTRA3/HTRA4/FGF20/CAV1/FGF18/FGF12/TMEM204/FGFRL1/PRKCB/PARD3/PRDM14/EHD1/EHD4/SNAI2/DAND5/CDKN1C/ADAMTSL2/RBPMS2/ZEB1/COL2A1/GAS1/GAS6/CDKN2B/SMOC2/TNC/DAB2/POLR2D/POLR2E/ANGPT2/TWIST1/VASN/CITED1/CITED2/ROBO1/PTN/COMP/BMPER…
29	GO:0006935	chemotaxis	148/2448	392/8350	0.000143961	0.0249002	0.0229344	148	1.28781	DPYSL2/CXADR/UNC5B/UNC5D/FEZ1/FEZ2/PDGFB/GATA3/PDGFD/PIP5K1C/SHH/ZSWIM6/AGRN/DYSF/BOC/ITGAV/NRG1/ITGA9/SRC/LRTM2/KDR/TNFSF11/NTNG1/EGR2/EGR3/PTK2/EXT1/NRP2/SYK/GAB1/IL16/KIT/VEGFA/ENPP2/FGF18/CNTN4/ETV1/PTK2B/ACKR3/ALCAM/PRKCA/LYST/GAS6/SLC8B1/SMOC2/NFIB/PLXND1/TNR/PLXNC1/SWAP70/DVL1/PLXNA1/APOA1/DRGX/ANGPT2/ANGPT1/TIAM1/SPTBN5/SPTBN2/VASP/PARVA/ROBO1/HRAS/VAV3/EDN2/EDN3/CYP7B1/GFRA2/PTN/F2RL1/AM…
30	GO:0071363	cellular response to growth factor stimulus	167/2448	450/8350	0.000152949	0.0255731	0.0235542	167	1.26584	FEZ1/URI1/PDGFB/GATA4/GATA3/PDGFD/CREBBP/JUN/FAT4/RAPGEF2/CRB2/DAB2IP/SKI/COL3A1/RASL11B/ITGB5/SRC/TBX1/SORL1/LDLRAD4/KDR/CER1/EGR3/PTK2/NRP2/GAB1/XDH/VEGFA/NR3C1/MSX2/HTRA3/HTRA4/FGF20/CAV1/FGF18/FGF12/TMEM204/FGFRL1/PRKCB/PARD3/PRDM14/EHD1/EHD4/SNAI2/DAND5/CDKN1C/ADAMTSL2/RBPMS2/ZEB1/COL2A1/GAS1/GAS6/CDKN2B/SMOC2/DAB2/POLR2D/POLR2E/ANGPT2/TWIST1/VASN/CITED1/CITED2/ROBO1/PTN/COMP/BMPER/HGF/WNT5A…
31	GO:0097205	renal filtration	2448-10-01	8350-12-01	0.000164924	0.0266858	0.0245791	10	2.84246	PDGFB/ADORA1/CORO2B/GJA1/GAS6/F2RL1/CD34/SULF1/SULF2/F2R
32	GO:0061448	connective tissue development	81/2448	196/8350	0.000188575	0.0295591	0.0272255	81	1.40963	PDGFB/PDGFD/EIF2AK3/PPARD/WNT7B/FTO/ITGB8/HAND2/HAND1/SORL1/CER1/MSX2/PKDCC/FGF18/GNAS/MEX3C/SNAI2/ZEB1/COL2A1/RARA/NFIB/DDRGK1/COL14A1/COMP/WNT5A/LOX/FGFR3/FGFR1/THRA/TRPS1/COL6A2/COL6A1/COL6A3/WNT11/CHSY1/SHOX2/COL1A1/AACS/MAF/ROR2/LRP5/LRP6/ID2/ID4/CTSK/CD34/SATB2/NPPC/OSR1/HMGA2/BMP7/BMP6/BMP5/BMP4/BMP1/COL5A1/MAPK14/VIT/CHST11/HOXC4/GLI3/GLI2/RSPO2/PAX7/SULF1/SULF2/ZNF516/SOX8/SOX6/SOX5/EBF2…
33	GO:0048608	reproductive structure development	108/2448	275/8350	0.000204659	0.0311081	0.0286522	108	1.33957	PDGFB/GATA4/GATA3/RDH10/TIPARP/NR2F2/SHH/MMP14/PPARG/PPARD/WNT7B/LGR4/SP3/ITGB8/BOK/HAND1/SRC/TBX3/TP63/EPAS1/IGF2/PTK2/FSHR/KIT/HSD17B3/VEGFA/KITLG/PRDM1/ADAM19/TFAP2C/ERCC1/PTX3/GJA1/PLAC1/CDKN1C/GAS2/RARA/TNC/VASH1/DNAJB6/HS6ST1/LIF/CITED1/CITED2/CYP7B1/PTN/WNT5A/NUPR1/EIF2S2/CASP3/MAPK1/HES1/NIPBL/HEY1/MDFI/STK11/ROR2/SOCS3/ARRB1/ARNT/LRP6/FOXF2/ID4/IMMP2L/NCOA1/MME/NCOA4/NR5A1/FOXC1/RXRA/HSF…
34	GO:1903706	regulation of hemopoiesis	98/2448	246/8350	0.000217585	0.0311487	0.0286896	98	1.35883	GATA3/CREBBP/JUN/JAG1/NCAPG2/SHH/MMP14/IL12RB1/FBXW7/KMT2E/KMT2C/MALT1/TNFSF11/TRIB1/EGR3/SYK/IL15/KITLG/PRDM1/ETS1/CARD11/GNAS/CYP26B1/PTK2B/CD2/ZMIZ1/PRKCB/PRKCA/ASH2L/ZEB1/RARA/GAS6/TOX/CBFB/WDR5/TNRC6C/TNRC6A/METTL3/LIF/PTN/PURB/LMO1/LMO2/PUS7/LOX/FANCD2/HES1/PSMD7/UBASH3B/RBFOX2/PPARGC1B/LYN/EIF6/CTLA4/PSMB7/TMEM64/FOXP1/ROR2/SOCS5/NRARP/ARNT/RASSF2/IL12B/IL12A/PIK3R1/ID2/CD28/CD46/FOXC1/CD8…
35	GO:0060349	bone morphogenesis	38/2448	78/8350	0.000223198	0.0311487	0.0286896	38	1.66174	COL13A1/MMP14/SKI/NAB2/CER1/MSX2/FGF18/GNAS/CYP26B1/FREM1/COL2A1/RARA/DHRS3/COL14A1/TWIST1/COMP/FGFR3/COL6A2/COL6A1/COL6A3/CHSY1/SHOX2/COL1A1/HAS2/FOXN3/LRP5/LRP6/FOXC1/NPPC/BMP6/BMP4/VIT/GLI3/PAX1/STC1/LTBP3/COL20A1/TGFBR2
36	GO:0045664	regulation of neuron differentiation	166/2448	450/8350	0.000225873	0.0311487	0.0286896	166	1.25826	ATF1/ITSN2/DPYSL2/DPYSL3/FEZ1/GATA3/JAG1/FN1/NR2F1/EIF2AK4/PBX1/SHH/RAPGEF2/ZSWIM6/DAB2IP/SRCIN1/FBXO31/SNAP25/C21orf91/SYT17/TRIM32/ISLR2/PTK2/PPP3CA/VEGFA/CRTC1/POU3F2/PCP4/FGF20/LLPH/ECT2/SYT4/SYT2/SYT1/SDK1/CNTN1/CNTN4/ETV5/ASAP1/PTK2B/EYA1/ZNF804A/CDK5RAP1/CDK5RAP3/ZEB2/ZEB1/RARA/PLXND1/RIMS1/TNR/PLXNC1/DIO3/BRSK2/DVL1/PLXNA1/ZMYND8/TIAM1/NSMF/ROBO1/SIPA1L1/AMIGO1/PTN/GDPD5/HGF/WNT5A/EFNA5/E…
37	GO:0060485	mesenchyme development	81/2448	197/8350	0.000229765	0.0311487	0.0286896	81	1.40247	GATA4/RDH10/JAG1/FN1/SHH/CRB2/DAB2IP/POFUT2/TRIM62/NRG1/HAND2/HAND1/TBX1/LDLRAD4/CER1/NRP2/KITLG/MSX2/SNAI2/DAND5/ZEB2/GSC/DAB2/TIAM1/TWIST1/VASN/CITED2/ROBO1/EDN3/HGF/WNT5A/EFNB1/BAMBI/FGFR1/WNT16/WNT11/MAPK1/HES1/COL1A1/HEY1/GBX2/HAS2/OLFM1/LRP6/EPHA3/ZNF703/FOXF2/FOXF1/FOXC1/OSR1/RTN4/WNT4/HMGA2/BMP7/BMP5/BMP4/SOX11/TCF15/PAX1/SEMA5B/SEMA6B/SEMA7A/BNC2/SEMA3C/SEMA3D/SEMA3A/SEMA4B/SOX8/ZFPM2/AC…
38	GO:0048732	gland development	116/2448	300/8350	0.000252479	0.0333272	0.0306961	116	1.3189	ORAI1/GATA3/JUN/PBX1/TFCP2L1/SHH/WNT7B/FBXW7/SP3/ACO2/NRG1/HAND2/SRC/TBX1/TBX3/TNFSF11/TP63/PCK1/IGF2/PCNA/XDH/VEGFA/ETS1/TGM2/MSX2/POU3F2/CAV1/ZIC3/RB1CC1/ETV5/KRAS/GJA1/PRKDC/SNAI2/CDKN1C/JARID2/NCOR2/RARA/MGMT/NFIB/PLXND1/TNC/PLXNA1/APOA1/CRH/CITED2/PRL/ROBO1/CYP7B1/ZDHHC21/PTN/FPGS/LMO4/HGF/WNT5A/HRH2/FGFR1/THRB/THRA/DBP/ALDH1A3/WNT11/MAPK1/HES1/AACS/ARF6/STK11/TNFRSF11A/MET/LRP5/LRP6/HNF1A/Z…
39	GO:0030512	negative regulation of transforming growth factor beta receptor signaling pathway	26/2448	48/8350	0.000263864	0.033937	0.0312578	26	1.8476	SKI/RASL11B/LDLRAD4/HTRA3/HTRA4/CAV1/DAND5/ADAMTSL2/VASN/UBC/BAMBI/DNM2/PMEPA1/PPM1A/SNX6/CHST11/VEPH1/SKOR1/CIDEA/LTBP1/SMAD2/SMAD3/SMAD6/SMAD7/TGFBR2/TGFBR3
40	GO:0060541	respiratory system development	62/2448	144/8350	0.000279913	0.0346466	0.0319114	62	1.4686	RDH10/SHH/MMP14/WNT7B/SKI/FBXW7/EIF4EBP1/SP3/CRISPLD2/EPAS1/VEGFA/PKDCC/FGF18/ZIC3/KRAS/FGFRL1/ADAMTSL2/RARA/NFIB/TNC/CRH/HS6ST1/LIF/EDN2/PTN/WNT5A/LOX/FGFR1/THRB/THRA/ALDH1A3/WNT11/MAPK1/HES1/SMCHD1/FOXP2/LRP6/ERRFI1/FOXF1/MME/EP300/BMP4/PHF14/CHD7/RCN3/ACVR2B/SOX11/GLI3/GLI2/RSPO2/DISP1/HYDIN/SPARC/TNS3/ZFPM2/NOG/LTBP3/MAN2A1/SMAD2/TGFBR2/SPRY2/SPRY1
41	GO:0061458	reproductive system development	108/2448	277/8350	0.000283196	0.0346466	0.0319114	108	1.3299	PDGFB/GATA4/GATA3/RDH10/TIPARP/NR2F2/SHH/MMP14/PPARG/PPARD/WNT7B/LGR4/SP3/ITGB8/BOK/HAND1/SRC/TBX3/TP63/EPAS1/IGF2/PTK2/FSHR/KIT/HSD17B3/VEGFA/KITLG/PRDM1/ADAM19/TFAP2C/ERCC1/PTX3/GJA1/PLAC1/CDKN1C/GAS2/RARA/TNC/VASH1/DNAJB6/HS6ST1/LIF/CITED1/CITED2/CYP7B1/PTN/WNT5A/NUPR1/EIF2S2/CASP3/MAPK1/HES1/NIPBL/HEY1/MDFI/STK11/ROR2/SOCS3/ARRB1/ARNT/LRP6/FOXF2/ID4/IMMP2L/NCOA1/MME/NCOA4/NR5A1/FOXC1/RXRA/HSF…
42	GO:0050680	negative regulation of epithelial cell proliferation	35/2448	71/8350	0.000292916	0.0349826	0.0322208	35	1.68145	GATA3/NR2F2/PPARG/PPARD/DAB2IP/FBXW7/APOH/XDH/CAV1/GJA1/SNAI2/CDKN1C/CDKN2B/NFIB/VASH1/PRL/ROBO1/MTSS1/PTN/WNT5A/NUPR1/EFNB2/STK11/CCL2/BMP4/PEX2/ATOH8/SULF1/SPARC/SOX2/ACVRL1/SCG2/PTCH1/DLG1/TGFBR3
43	GO:0045862	positive regulation of proteolysis	77/2448	187/8350	0.000307699	0.0358934	0.0330597	77	1.40451	RNF217/EIF2AK3/FN1/DDA1/BBC3/MMP14/PPARG/EGLN3/DAB2IP/FBXW7/PIAS1/BOK/SRC/MALT1/TRIM32/TRIB1/TRIB2/PTK2/HERPUD1/SYK/RNF144A/RNF144B/PRICKLE1/XDH/TFAP4/CAV1/PTK2B/DDRGK1/DVL1/AKIRIN2/DAB2/ROBO1/NKD2/BLID/NDUFA13/NUPR1/FBLN1/DAP/LYN/EDEM1/F3/ANKIB1/RBX1/MBP/SOCS5/TNFRSF10A/ARRB1/FASLG/PPM1F/KEAP1/EPHA4/CRADD/HSF1/CYCS/RCN3/MAPK14/ENO1/NUB1/DAPK1/ST18/TANK/GRAMD4/F2R/TRAF2/NGF/ASPH/TNP1/APP/ANTXR1/M…
44	GO:0030335	positive regulation of cell migration	117/2448	305/8350	0.000343456	0.0385434	0.0355005	117	1.30846	PDGFB/GATA3/PDGFD/PDGFC/JUN/FN1/AGO2/MMP14/RAPGEF2/DAB2IP/FBXO31/SP1/ITGB1/DYSF/ITGAV/ITGA4/SRC/TRIM32/KDR/PTK2/NRP2/PPP3CA/GAB1/KIT/MGAT5/VEGFA/KITLG/ETS1/IGF1R/ENPP2/CAV1/FGF18/AMOTL1/PTK2B/ACKR3/EMC10/PRKCE/PRKCA/SNAI2/GAS6/SMOC2/SWAP70/DDRGK1/PLET1/DAB2/HDAC4/HDAC9/P2RY6/ANGPT1/IL1R1/TIAM1/NSMF/TWIST2/COL18A1/HRAS/EDN2/EDN3/PTN/F2RL1/HGF/WNT5A/FGFR1/WNT11/MAPK1/MYLK/PREX1/LYN/COL1A1/NIPBL/RRA…
45	GO:0050769	positive regulation of neurogenesis	122/2448	320/8350	0.000345784	0.0385434	0.0355005	122	1.30042	ATF1/ITSN2/DPYSL3/FEZ1/FN1/SHH/RAPGEF2/PPARG/DAB2IP/IL6ST/FBXO31/C21orf91/SYT17/TRIM32/ISLR2/NUMBL/KIT/VEGFA/CRTC1/PCP4/FGF20/LLPH/ECT2/SYT4/SYT2/SYT1/CNTN1/ETV5/PTK2B/ZNF804A/ZEB2/ZEB1/RARA/CLCF1/PLXND1/RIMS1/PLXNC1/DVL1/PLXNA1/ZMYND8/TIAM1/NSMF/LIF/TENM4/ROBO1/AMIGO1/PTN/GDPD5/HGF/WNT5A/EFNA5/CAPRIN1/FGFR1/HES1/TMEM30A/LIMK1/SHOX2/LYN/NIPBL/STK11/FOXO6/CXCL12/NCK1/PTPRZ1/SLITRK1/BAIAP2/CYB5D2/E…
46	GO:0035904	aorta development	22/2448	39/8350	0.000363867	0.038956	0.0358805	22	1.92412	JAG1/COL3A1/TBX1/PRICKLE1/PRDM1/LOXL1/EYA1/PLXND1/ROBO1/LOX/EFNB2/DNM2/HES1/MYLK/HEY1/CHD7/SOX4/PDE2A/ACVRL1/LTBP1/MYH10/SMAD6
47	GO:0042063	gliogenesis	76/2448	185/8350	0.000365157	0.038956	0.0358805	76	1.40125	SHH/MMP24/MMP14/PPARG/DAB2IP/SKI/NAB2/IL6ST/BOK/NRG1/EGR2/POU3F1/POU3F2/SUN1/ETV5/PTK2B/CD9/KRAS/PARD3/NR1D1/LDLR/SLC8A3/NFIB/CLCF1/CSPG4/WDR1/METTL3/TIAM1/LIF/TENM4/PTN/IDH2/GAP43/MAPK1/HES1/LYN/PICK1/ROR1/ROR2/NFE2L1/PTPRZ1/CCL2/EPHA4/PENK/TSPAN2/ID2/ID4/RTN4/ARHGEF10/MYB/SOX11/BIN1/NKX2-2/GLI3/IFNGR1/GPR157/CDH2/CSF1R/NKX6-1/RHEB/RNF10/APP/SOX2/SOX8/SOX6/SOX4/NOG/MAPT/DISC1/CDK5R1/C5AR1/DTX1/K…
48	GO:0010952	positive regulation of peptidase activity	46/2448	101/8350	0.000372785	0.038956	0.0358805	46	1.5535	EIF2AK3/FN1/BBC3/PPARG/EGLN3/BOK/MALT1/SYK/XDH/TFAP4/CAV1/DDRGK1/AKIRIN2/ROBO1/BLID/NDUFA13/FBLN1/DAP/LYN/F3/MBP/TNFRSF10A/ARRB1/FASLG/PPM1F/EPHA4/CRADD/HSF1/CYCS/RCN3/MAPK14/DAPK1/ST18/TANK/GRAMD4/F2R/TRAF2/NGF/ASPH/APP/ANTXR1/MAPT/DLC1/RIPK1/SMAD3/SENP1
49	GO:0051216	cartilage development	65/2448	154/8350	0.000395328	0.0400053	0.0368469	65	1.43969	EIF2AK3/WNT7B/ITGB8/HAND2/HAND1/CER1/MSX2/PKDCC/FGF18/GNAS/MEX3C/SNAI2/ZEB1/COL2A1/RARA/NFIB/DDRGK1/COL14A1/COMP/WNT5A/FGFR3/FGFR1/THRA/TRPS1/COL6A2/COL6A1/COL6A3/WNT11/CHSY1/SHOX2/COL1A1/MAF/ROR2/LRP6/CTSK/SATB2/NPPC/OSR1/HMGA2/BMP7/BMP6/BMP5/BMP4/BMP1/MAPK14/VIT/CHST11/HOXC4/GLI3/GLI2/RSPO2/PAX7/SULF1/SULF2/SOX6/SOX5/STC1/GDF6/ACVRL1/NOG/LTBP3/SMAD3/COL20A1/TGFBI/TGFBR2
50	GO:0072073	kidney epithelium development	47/2448	104/8350	0.000402426	0.0400053	0.0368469	47	1.54149	GATA3/ADAMTS16/JAG1/PBX1/FAT4/SHH/WNT7B/LGR4/GZF1/CER1/VEGFA/AHI1/EYA1/RARA/LIF/CITED1/MTSS1/BMPER/EFNB2/FGFR1/WNT11/HES1/EPHA4/CD34/FOXC1/KIF26B/OSR1/WNT4/BMP7/BMP4/CALB1/NPHS1/GLI3/IRX3/SOX8/NOG/PODXL/SMAD2/SMAD4/SMAD3/PTCH1/SMAD6/SMAD7/DLG1/KLF15/DLL1/SPRY1
51	GO:1903845	negative regulation of cellular response to transforming growth factor beta stimulus	26/2448	49/8350	0.000406752	0.0400053	0.0368469	26	1.80989	SKI/RASL11B/LDLRAD4/HTRA3/HTRA4/CAV1/DAND5/ADAMTSL2/VASN/UBC/BAMBI/DNM2/PMEPA1/PPM1A/SNX6/CHST11/VEPH1/SKOR1/CIDEA/LTBP1/SMAD2/SMAD3/SMAD6/SMAD7/TGFBR2/TGFBR3
52	GO:0003007	heart morphogenesis	74/2448	180/8350	0.000422681	0.0402264	0.0370507	74	1.40228	GATA4/GATA3/JUN/JAG1/FAT4/SHH/MYBPC2/IGSF22/NRG1/HAND2/HAND1/TBX1/TBX3/PTK2/NRP2/VEGFA/MSX2/AHI1/ZIC3/EYA1/FGFRL1/GJA1/ZMIZ1/SNAI2/COL2A1/RARA/DHRS3/PLXND1/CPE/TWIST1/PARVA/CITED2/ROBO1/WNT5A/WNT16/WNT11/HES1/SHOX2/NIPBL/HEY1/HAS2/OLFM1/ALPK2/FOXF1/ID2/FOXC1/RXRA/RTN4/BMP7/BMP5/BMP4/COL5A1/CHD7/SOX17/SOX11/MYOM2/MYOM3/SEMA3C/SOX4/ZFPM2/ACVRL1/RYR1/NOG/DLC1/SMAD4/SMAD3/PTCH1/SMAD6/SMAD7/TMEM100/TG…
53	GO:0043583	ear development	62/2448	146/8350	0.000438709	0.0402264	0.0370507	62	1.44848	BCR/GATA3/RDH10/JAG1/FAT4/SHH/LIN7A/TBX1/MYO7A/KCNQ1/FGF20/AHI1/IFT27/EYA1/FREM2/GJB6/ZEB1/COL2A1/GSC/DVL1/OTOL1/CEBPD/TWIST1/BMPER/WNT5A/CHRNA9/LRP10/FGFR1/ALDH1A3/MAPK1/HES1/TRIOBP/NIPBL/GBX2/MAF/ROR1/ROR2/PVALB/CTHRC1/USH2A/EPHA4/OSR1/BMP5/BMP4/CHD7/SOBP/CALB1/ATOH1/GLI3/GLI2/TCF15/ATP8A2/ESRRB/MAFB/OPA1/SPARC/SOX2/NOG/DLL1/LRIG1/LRIG3/SPRY2
54	GO:0090100	positive regulation of transmembrane receptor protein serine/threonine kinase signaling pathway	33/2448	67/8350	0.000441025	0.0402264	0.0370507	33	1.68002	GATA4/CREBBP/CRB2/MSX2/CDKN1C/CDKN2B/DAB2/ZC3H3/CITED1/CITED2/HES1/LRG1/STK11/RBPMS/EP300/INHBB/INHBA/BMP7/BMP6/BMP5/BMP4/ACVR1B/ACVR2B/SOX11/ING2/SULF1/CDH5/GDF1/GDF6/ACVRL1/SMAD2/SMAD4/TGFBR3
55	GO:0010463	mesenchymal cell proliferation	21/2448	37/8350	0.000441079	0.0402264	0.0370507	21	1.93594	FAT4/SHH/HAND2/TBX1/VEGFA/ZEB1/NFIB/PTN/WNT5A/FGFR1/WNT11/SHOX2/FOXP2/LRP5/FOXF1/OSR1/BMP7/BMP4/PHF14/IRS2/TGFBR2
56	GO:0040017	positive regulation of locomotion	127/2448	337/8350	0.000457969	0.0403695	0.0371824	127	1.28543	PDGFB/GATA3/PDGFD/PDGFC/JUN/FN1/AGO2/MMP14/RAPGEF2/DAB2IP/FBXO31/SP1/ITGB1/DYSF/ITGAV/ITGA4/SRC/TRIM32/KDR/PTK2/NRP2/PPP3CA/GAB1/IL16/KIT/MGAT5/VEGFA/KITLG/ETS1/IGF1R/ENPP2/CAV1/FGF18/AMOTL1/PTK2B/ACKR3/EMC10/PRKCE/PRKCA/PRDM14/SNAI2/GAS6/SMOC2/SWAP70/DDRGK1/PLET1/DAB2/HDAC4/VPS4B/HDAC9/P2RY6/ANGPT1/VAPA/IL1R1/TIAM1/NSMF/TWIST2/TWIST1/COL18A1/HRAS/EDN2/EDN3/PTN/F2RL1/HGF/WNT5A/CHMP2B/FGFR1/WNT11/…
57	GO:2000147	positive regulation of cell motility	120/2448	316/8350	0.000461823	0.0403695	0.0371824	120	1.2953	PDGFB/GATA3/PDGFD/PDGFC/JUN/FN1/AGO2/MMP14/RAPGEF2/DAB2IP/FBXO31/SP1/ITGB1/DYSF/ITGAV/ITGA4/SRC/TRIM32/KDR/PTK2/NRP2/PPP3CA/GAB1/KIT/MGAT5/VEGFA/KITLG/ETS1/IGF1R/ENPP2/CAV1/FGF18/AMOTL1/PTK2B/ACKR3/EMC10/PRKCE/PRKCA/PRDM14/SNAI2/GAS6/SMOC2/SWAP70/DDRGK1/PLET1/DAB2/HDAC4/HDAC9/P2RY6/ANGPT1/IL1R1/TIAM1/NSMF/TWIST2/TWIST1/COL18A1/HRAS/EDN2/EDN3/PTN/F2RL1/HGF/WNT5A/FGFR1/WNT11/MAPK1/MYLK/PREX1/LYN/CO…
58	GO:0060216	definitive hemopoiesis	2448-09-01	8350-11-01	0.000473417	0.0403695	0.0371824	9	2.79078	BCR/SP3/LYL1/CBFB/RBFOX2/ZFP36L2/SENP1/TGFBR3/MEIS1
59	GO:0097150	neuronal stem cell population maintenance	13/2448	19/8350	0.000474841	0.0403695	0.0371824	13	2.33381	JAG1/MMP24/IGF2BP1/FANCC/FUT10/FANCD2/HES1/SS18/FOXO1/CDH2/SOX2/MCPH1/DLL1
60	GO:0060348	bone development	59/2448	138/8350	0.000484718	0.0404058	0.0372159	59	1.4583	BBX/COL13A1/PDGFC/FAT4/MMP14/SKI/NAB2/FBXW7/SRC/TNFSF11/CER1/KIT/MSX2/FGF18/GNAS/CYP26B1/GJA1/FREM1/COL2A1/RARA/DHRS3/SLC38A10/COL14A1/TWIST1/PTGER4/COMP/LOX/FGFR3/COL6A2/COL6A1/COL6A3/CHSY1/SHOX2/COL1A1/HAS2/FOXP1/FOXN3/LRRK1/LRP5/LRP6/FOXC1/NPPC/EP300/BMP6/BMP4/VIT/GLI3/PAX1/SULF1/SULF2/WASF2/SPARC/STC1/RYR1/LTBP3/COL20A1/TGFBR2/MCPH1/MEIS1
61	GO:0001654	eye development	95/2448	242/8350	0.000491378	0.0404058	0.0372159	95	1.33901	GATA3/RDH10/JUN/JAG1/SHH/WNT7B/SKI/BFSP2/SP3/BCAR3/TSPAN12/MYO7A/FJX1/VEGFA/RP1L1/PRDM1/AHI1/SDK1/GJA1/FREM2/BLOC1S3/CDKN1C/ZEB2/ZEB1/RARA/SMOC1/SALL2/DIO3/TULP1/MAB21L1/MFAP2/TWIST1/SIPA1L3/PTN/WNT5A/THRB/WNT16/ALDH1A3/ABCB5/NIPBL/YY1/FOXP2/MAF/FASLG/LRP5/LRP6/USH2A/FOXF2/CHRDL1/FOXC1/CRYBA4/RXRA/CRYBB3/CRYBB2/GPD2/PDS5B/NPHP4/INHBA/BMP7/BMP6/BMP4/COL5A1/COL5A2/CHD7/CALB1/CLN8/ATP2B4/ATP2B1/ACVR…
62	GO:0048729	tissue morphogenesis	165/2448	454/8350	0.000534176	0.0432166	0.0398048	165	1.23966	GATA4/GATA3/ADAMTS16/RDH10/JAG1/PBX1/FAT4/SHH/MYBPC2/TMEFF2/MMP14/CRB2/WNT7B/SKI/COL3A1/LGR4/GZF1/POFUT2/AJUBA/IGSF22/ITGB1/NRG1/HAND2/HAND1/SRC/TBX1/PCDH8/TBX3/TP63/NRP2/PRICKLE2/PRICKLE1/VEGFA/CELSR2/TGM2/MSX2/AHI1/ZIC3/DACT1/SHROOM3/ETV5/EYA1/EYA2/KRAS/ADARB1/GJA1/DAAM1/FREM2/STARD13/SNAI2/ZEB2/RARA/PLXND1/TNC/BRSK2/DVL1/PLXNA1/PLET1/DAB2/WDR1/COL14A1/FRAS1/TIAM1/TWIST1/VASP/LIF/CITED1/ROBO1/C…
63	GO:0048638	regulation of developmental growth	89/2448	225/8350	0.000547556	0.0435958	0.0401541	89	1.34922	ITSN2/DPYSL2/FN1/DUSP6/PPARA/PPARD/AGRN/FTO/SYT17/ISLR2/IGF2/PTK2/GAL/VEGFA/RAG2/POU3F2/FGF20/SYT4/SYT2/SYT1/GJA1/GAMT/PRKDC/JARID2/RIMS1/TNR/DIO3/TLL2/PRL/WNT5A/EFNA5/FGFR3/FGFR1/DNM2/MAPK1/LIMK1/NIPBL/FSTL4/FOXS1/YY1/OLFM1/CXCL12/MUSK/BARHL2/PTPRS/FOXC1/HSF1/WWC1/NPPC/RGS2/RTN4/BMP4/IL7/CHD7/POU1F1/MAPK14/CYFIP1/UNC13A/SLC6A3/PLCB1/CTDP1/SEMA5B/ATP8A2/CDH4/SEMA6B/SEMA7A/RASAL1/NKX6-1/NGF/SEMA3C…
64	GO:0150063	visual system development	95/2448	243/8350	0.000578666	0.0452295	0.0416587	95	1.3335	GATA3/RDH10/JUN/JAG1/SHH/WNT7B/SKI/BFSP2/SP3/BCAR3/TSPAN12/MYO7A/FJX1/VEGFA/RP1L1/PRDM1/AHI1/SDK1/GJA1/FREM2/BLOC1S3/CDKN1C/ZEB2/ZEB1/RARA/SMOC1/SALL2/DIO3/TULP1/MAB21L1/MFAP2/TWIST1/SIPA1L3/PTN/WNT5A/THRB/WNT16/ALDH1A3/ABCB5/NIPBL/YY1/FOXP2/MAF/FASLG/LRP5/LRP6/USH2A/FOXF2/CHRDL1/FOXC1/CRYBA4/RXRA/CRYBB3/CRYBB2/GPD2/PDS5B/NPHP4/INHBA/BMP7/BMP6/BMP4/COL5A1/COL5A2/CHD7/CALB1/CLN8/ATP2B4/ATP2B1/ACVR…
65	GO:0010720	positive regulation of cell development	134/2448	360/8350	0.000586108	0.0452295	0.0416587	134	1.26963	ATF1/ITSN2/DPYSL3/FEZ1/FN1/SHH/RAPGEF2/PPARG/DAB2IP/IL6ST/FBXO31/C21orf91/SYT17/TRIM32/TNFSF11/ISLR2/TRIB1/NUMBL/KIT/VEGFA/CRTC1/PCP4/FGF20/LLPH/ECT2/SYT4/SYT2/SYT1/CNTN1/ETV5/PTK2B/ZNF804A/ZEB2/ZEB1/RARA/CLCF1/PLXND1/RIMS1/PLXNC1/DVL1/PLXNA1/APOA1/ZMYND8/TIAM1/NSMF/LIF/TENM4/ROBO1/AMIGO1/PTN/GDPD5/HGF/WNT5A/EFNA5/CAPRIN1/FGFR1/DNM2/HES1/TMEM30A/LIMK1/PREX1/SHOX2/LYN/TRIOBP/NIPBL/MYOG/HAS2/STK11/…
66	GO:0051272	positive regulation of cellular component movement	123/2448	327/8350	0.000609459	0.0463143	0.0426579	123	1.28302	FEZ1/PDGFB/GATA3/PDGFD/PDGFC/JUN/FN1/AGO2/MMP14/RAPGEF2/DAB2IP/FBXO31/SP1/ITGB1/DYSF/ITGAV/ITGA4/SRC/TRIM32/KDR/PTK2/NRP2/PPP3CA/GAB1/KIT/MGAT5/VEGFA/KITLG/ETS1/IGF1R/ENPP2/CAV1/FGF18/AMOTL1/PTK2B/ACKR3/EMC10/PRKCE/PRKCA/PRDM14/SNAI2/GAS6/SMOC2/SWAP70/DDRGK1/PLET1/DAB2/NOS1AP/HDAC4/HDAC9/P2RY6/ANGPT1/IL1R1/TIAM1/NSMF/TWIST2/TWIST1/COL18A1/HRAS/EDN2/EDN3/PTN/F2RL1/HGF/WNT5A/FGFR1/WNT11/MAPK1/MYLK/…
67	GO:0060021	roof of mouth development	33/2448	68/8350	0.000618631	0.0463143	0.0426579	33	1.65531	TIPARP/SHH/SKI/HAND2/TBX1/TBX3/PKDCC/SNAI2/COL2A1/DHRS3/FRAS1/BCOR/TWIST1/WNT5A/WNT11/LRRC32/LRP6/FOXF2/SATB2/PLEKHA1/OSR1/INHBA/CHD7/ACVR2B/SOX11/GLI3/BNC2/ASPH/SMAD2/SMAD4/DLG1/TGFBR2/TGFBR3
68	GO:0048762	mesenchymal cell differentiation	67/2448	162/8350	0.000638268	0.0470817	0.0433647	67	1.4107	RDH10/JAG1/FN1/SHH/CRB2/DAB2IP/POFUT2/TRIM62/NRG1/HAND2/TBX1/LDLRAD4/NRP2/KITLG/MSX2/SNAI2/ZEB2/GSC/DAB2/TIAM1/TWIST1/VASN/EDN3/HGF/WNT5A/EFNB1/BAMBI/FGFR1/WNT16/WNT11/MAPK1/HES1/COL1A1/HEY1/GBX2/HAS2/OLFM1/LRP6/EPHA3/ZNF703/FOXF2/FOXC1/OSR1/RTN4/WNT4/HMGA2/BMP7/BMP5/BMP4/SOX11/SEMA5B/SEMA6B/SEMA7A/SEMA3C/SEMA3D/SEMA3A/SEMA4B/SOX8/NOG/SMAD2/SMAD4/SMAD3/SMAD7/TMEM100/TGFBR2/TGFBR3/SPRY1
69	GO:0048880	sensory system development	96/2448	247/8350	0.000683844	0.0497125	0.0457878	96	1.32571	GATA3/RDH10/JUN/JAG1/SHH/WNT7B/SKI/BFSP2/SP3/BCAR3/TSPAN12/MYO7A/FJX1/VEGFA/RP1L1/PRDM1/AHI1/SDK1/GJA1/FREM2/BLOC1S3/CDKN1C/ZEB2/ZEB1/RARA/SMOC1/SALL2/DIO3/TULP1/MAB21L1/MFAP2/TWIST1/SIPA1L3/PTN/WNT5A/THRB/WNT16/ALDH1A3/ABCB5/NIPBL/YY1/FOXP2/MAF/FASLG/LRP5/LRP6/USH2A/FOXF2/CHRDL1/FOXC1/CRYBA4/RXRA/CRYBB3/CRYBB2/GPD2/PDS5B/NPHP4/INHBA/BMP7/BMP6/BMP4/COL5A1/COL5A2/CHD7/CALB1/CLN8/ATP2B4/ATP2B1/ACVR…
