# Supplementary material for: Transcription factor binding sites are frequently under accelerated evolution in primates
Source: Nat Commun. 2023 Feb 11;14:783. doi: 10.1038/s41467-023-36421-3 (PMC9922303; doi:10.1038/s41467-023-36421-3)
Supplement: Supplementary file 6 — Supplementary Data 3 [file 41467_2023_36421_MOESM6_ESM.csv]

	id	tissue	H1_foreground	H1_background	scale
25	ENCFF733VAF	lower leg skin	0.969655	0.92387	1.04955783822399
21	ENCFF628TDS	pancreas	0.994739	0.985977	1.00888661703062
7	ENCFF282BOE	uterus	0.968434	0.961025	1.00770947686064
19	ENCFF618DDO	neuron	0.959055	0.954622	1.00464372285575
12	ENCFF407FUL	tibial nerve	0.976825	0.973007	1.00392391832741
28	ENCFF899MQP	prostate gland	0.978709	0.975254	1.00354266683346
27	ENCFF777TZZ	peyer patch	0.984752	0.981882	1.00292295815587
18	ENCFF560VSK	stomach	1.002416	1.000535	1.0018799942031
29	ENCFF984EZB	upper lobe of left lung	0.983211	0.982285	1.00094269992925
4	ENCFF176MPT	vagina	0.982822	0.982829	0.999992877703039
13	ENCFF432XLE	testis	0.989638	0.989673	0.999964634783408
17	ENCFF547PLX	transverse colon	0.993193	0.993268	0.999924491677976
20	ENCFF622LJD	adrenal gland	0.98391	0.983997	0.999911585096296
23	ENCFF690BYG	liver	0.9754	0.975494	0.999903638566716
5	ENCFF240UFV	heart left ventricle	0.976188	0.976298	0.999887329483416
11	ENCFF384ALJ	thyroid gland	0.984331	0.984512	0.99981615257102
24	ENCFF700ILD	choroid plexus epithelial cell	0.987063	0.987269	0.999791343595312
3	ENCFF139DOR	retinal pigment epithelial cell	0.983592	0.983801	0.999787558662778
10	ENCFF337WIE	foreskin fibroblast	0.968099	0.968335	0.999756282691424
6	ENCFF261BWI	ovary	0.971384	0.971644	0.999732412282688
9	ENCFF330BPK	thoracic aorta	0.976841	0.977111	0.999723675201691
1	ENCFF065LHJ	brain endothelial cell microvascular	0.981932	0.995361	0.986508412525707
16	ENCFF459AHK	spleen	0.993641	1.007889	0.985863522669659
15	ENCFF454PSG	omental fat pad	1.013525	1.028064	0.985857884334049
26	ENCFF735EHK	Esophagus mucosa muscularis	0.95824	0.972607	0.98522836047859
8	ENCFF312HCK	astrocyte of the spinal cord	0.966167	0.983515	0.982361224790674
22	ENCFF660HHS	astrocyte of the cerebellum	0.965653	0.983175	0.982178147328807
2	ENCFF101PDP	gastrocnemius medialis	0.950771	0.97962	0.970550825830424
14	ENCFF449NOT	B cell	0.961286	0.9923	0.968745339111156
